# Supplementary material for: Radiogenomic Analysis of F-18-Fluorodeoxyglucose Positron Emission Tomography and Gene Expression Data Elucidates the Epidemiological Complexity of Colorectal Cancer Landscape
Source: Comput Struct Biotechnol J. 2019 Jan 25;17:177–85. doi: 10.1016/j.csbj.2019.01.007 (PMC6374701; doi:10.1016/j.csbj.2019.01.007)
Supplement: Supplementary file 4 — Supplementary material 4 [file mmc4.xlsx]

## Sheet: S2_Total.Comparison.DE
PROBEID	SYMBOL	logFC	adj.P.Val	CI.L	CI.R
10_at	NAT2	-1.40019	4.06531e-07	-1.79928	-1.0011
10004_at	NAALADL1	-0.640264	1.71272e-05	-0.864623	-0.415906
10007_at	GNPDA1	0.574933	1.05797e-06	0.476613	0.673253
1001_at	CDH3	2.29513	1.06235e-09	2.154	2.43627
10020_at	GNE	-0.655974	0.00275871	-0.775861	-0.536087
10036_at	CHAF1A	0.501996	1.45695e-07	0.267376	0.736615
10050_at	SLC17A4	-2.30327	1.35524e-09	-2.4985	-2.10803
10051_at	SMC4	0.76808	2.73701e-06	0.641695	0.894466
1009_at	CDH11	1.09184	3.37694e-07	0.917417	1.26626
10098_at	TSPAN5	0.577007	6.59043e-05	0.159576	0.994437
10099_at	TSPAN3	-0.537692	1.85388e-05	-0.607641	-0.467744
10103_at	TSPAN1	-1.45014	1.42987e-07	-1.52599	-1.3743
10105_at	PPIF	0.548324	1.48578e-05	0.467401	0.629248
10110_at	SGK2	-1.68866	4.59255e-08	-1.81628	-1.56104
10112_at	KIF20A	1.04793	2.64811e-07	0.966638	1.12922
10113_at	PREB	0.504177	1.57938e-07	0.401306	0.607048
10130_at	PDIA6	0.631286	4.5814e-07	0.443982	0.818591
10131_at	TRAP1	0.991519	5.20608e-08	0.92584	1.0572
10133_at	OPTN	-0.643031	1.96975e-07	-0.762964	-0.523098
10134_at	BCAP31	0.54585	8.81094e-07	0.36667	0.72503
10135_at	NAMPT	0.629825	9.2615e-06	0.557554	0.702097
10142_at	AKAP9	-0.956014	1.08847e-08	-1.06599	-0.846033
10146_at	G3BP1	0.672735	2.63206e-08	0.528544	0.816927
1015_at	CDH17	-0.602308	1.00085e-05	-0.723831	-0.480785
10153_at	CEBPZ	0.50725	2.94515e-06	0.394303	0.620198
10155_at	TRIM28	0.689178	3.99557e-07	0.608159	0.770196
10158_at	PDZK1IP1	0.670734	0.00279247	0.508225	0.833242
10166_at	SLC25A15	0.649809	7.01572e-06	0.454979	0.84464
10170_at	DHRS9	-2.43692	4.27685e-09	-2.81383	-2.06
1019_at	CDK4	1.08859	3.25028e-08	0.972232	1.20495
10195_at	ALG3	0.545545	2.29479e-07	0.411264	0.679826
10196_at	PRMT3	0.538105	5.16534e-07	0.451622	0.624587
10197_at	PSME3	0.662381	3.00879e-07	0.536763	0.787999
10199_at	MPHOSPH10	0.504546	2.49079e-06	0.320107	0.688986
1020_at	CDK5	0.650846	2.42025e-06	0.520238	0.781454
10208_at	USPL1	0.507656	1.60086e-05	0.146605	0.868708
10212_at	DDX39A	0.677145	6.45409e-07	0.57778	0.776509
10213_at	PSMD14	0.694944	4.94989e-07	0.5421	0.847789
1022_at	CDK7	0.539839	1.34599e-06	0.401218	0.678461
10223_at	GPA33	-1.47496	1.41073e-07	-1.61642	-1.33351
10231_at	RCAN2	-1.26666	1.8894e-09	-1.40043	-1.13289
10241_at	CALCOCO2	-0.555173	1.4123e-07	-0.725169	-0.385177
10248_at	POP7	0.583427	3.42373e-07	0.452141	0.714713
1026_at	CDKN1A	-0.729331	9.95102e-07	-0.952074	-0.506588
10280_at	SIGMAR1	0.568038	1.53559e-07	0.469978	0.666098
10309_at	CCNO	0.576927	8.11056e-09	0.462742	0.691111
10328_at	EMC8	0.686401	1.23855e-07	0.559077	0.813724
1033_at	CDKN3	1.04827	1.48726e-06	0.932715	1.16383
10330_at	CNPY2	0.586766	1.15061e-07	0.517985	0.655547
10360_at	NPM3	0.864082	6.405e-07	0.741992	0.986171
10370_at	CITED2	-0.762622	4.5814e-07	-0.900942	-0.624302
10396_at	ATP8A1	-0.545696	2.83163e-06	-0.746842	-0.344549
10397_at	NDRG1	-0.90551	9.5535e-08	-1.34049	-0.470531
10398_at	MYL9	-1.11621	0.00171055	-1.25751	-0.974905
10413_at	YAP1	0.77205	2.29249e-07	0.652642	0.891458
10417_at	SPON2	0.947069	7.69573e-07	0.864063	1.03008
10418_at	SPON1	-0.648919	0.000356932	-0.791288	-0.506549
10419_at	PRMT5	0.898124	3.66657e-07	0.831626	0.964623
10420_at	TESK2	-0.670765	2.11538e-07	-0.73438	-0.607151
1043_at	CD52	-0.852286	5.9981e-05	-0.932753	-0.771819
10430_at	TMEM147	0.79238	1.13336e-08	0.653286	0.931474
10434_at	LYPLA1	0.534882	5.24463e-05	0.43839	0.631374
10436_at	EMG1	0.655692	4.13076e-06	0.557414	0.753971
10439_at	OLFM1	-0.592938	3.72346e-07	-0.795299	-0.390578
10446_at	LRRN2	-0.872957	3.35565e-08	-1.00726	-0.738653
10455_at	ECI2	-1.25924	1.15731e-07	-1.50698	-1.0115
10457_at	GPNMB	-0.612907	0.00954983	-0.729321	-0.496492
10460_at	TACC3	0.631329	4.73078e-06	0.501536	0.761122
10462_at	CLEC10A	-0.867683	2.12965e-06	-1.01034	-0.72503
10465_at	PPIH	0.876495	2.90467e-06	0.704415	1.04858
10486_at	CAP2	-0.58684	0.00206448	-0.778319	-0.395362
10492_at	SYNCRIP	0.590141	1.48105e-06	0.416148	0.764134
1051_at	CEBPB	0.865053	8.1371e-07	0.710944	1.01916
10525_at	HYOU1	0.578104	1.44074e-05	0.531883	0.624325
10527_at	IPO7	0.730104	3.74055e-08	0.55027	0.909938
10528_at	NOP56	0.754575	1.26042e-07	0.528168	0.980983
10529_at	NEBL	1.05098	1.55323e-08	0.913338	1.18861
10535_at	RNASEH2A	1.15922	1.13336e-08	1.06277	1.25566
10537_at	UBD	2.2964	7.14831e-07	2.20172	2.39108
10539_at	GLRX3	0.767967	1.55055e-07	0.630335	0.9056
10544_at	PROCR	0.731469	2.62385e-05	0.593269	0.869669
10549_at	PRDX4	1.24229	2.86881e-08	1.18437	1.30022
10559_at	SLC35A1	-0.509225	8.71337e-05	-0.611958	-0.406492
10561_at	IFI44	0.751545	0.000517355	0.674054	0.829036
10562_at	OLFM4	1.81461	9.03355e-05	1.73154	1.89767
10563_at	CXCL13	-1.11671	0.00774759	-1.41732	-0.81609
10564_at	ARFGEF2	0.512437	5.03786e-05	0.352701	0.672174
10574_at	CCT7	0.748392	1.08847e-08	0.589033	0.90775
10575_at	CCT4	0.756872	1.4756e-08	0.663574	0.850171
10576_at	CCT2	0.869877	5.04662e-08	0.755381	0.984373
1058_at	CENPA	0.982714	1.69372e-07	0.866139	1.09929
10581_at	IFITM2	1.19558	1.31354e-08	1.12886	1.26229
10590_at	SCGN	-1.54941	2.8484e-09	-1.85686	-1.24196
10592_at	SMC2	0.602467	6.3627e-06	0.514877	0.690057
10606_at	PAICS	1.16175	1.78293e-07	1.0706	1.25289
10615_at	SPAG5	0.616491	1.68665e-05	0.444254	0.788727
1062_at	CENPE	0.727216	2.24025e-06	0.63259	0.821843
10628_at	TXNIP	-0.907694	4.20756e-08	-1.01709	-0.798298
1063_at	CENPF	0.692227	1.02552e-06	0.458415	0.926038
10637_at	LEFTY1	-0.902026	0.0208175	-1.10016	-0.703895
10668_at	CGRRF1	-0.626531	1.15219e-07	-0.733752	-0.51931
1069_at	CETN2	0.669101	9.87335e-06	0.576984	0.761218
10694_at	CCT8	0.604514	5.31824e-08	0.532937	0.676092
10721_at	POLQ	0.508324	1.3181e-05	0.366961	0.649688
10732_at	TCFL5	0.973392	3.26706e-05	0.878734	1.06805
10753_at	CAPN9	-0.870067	0.000300066	-1.25581	-0.48432
10782_at	ZNF274	-0.538885	8.98075e-05	-0.737795	-0.339975
10788_at	IQGAP2	-1.2387	1.1957e-07	-1.37175	-1.10565
10797_at	MTHFD2	1.34971	1.4756e-08	1.27108	1.42835
10799_at	RPP40	0.942307	1.43644e-07	0.525737	1.35888
10808_at	HSPH1	1.23751	6.55849e-07	1.10188	1.37315
10819_at	OR7E14P	-0.586137	9.31454e-05	-0.876596	-0.295677
10856_at	RUVBL2	0.751708	3.16112e-07	0.616561	0.886854
1087_at	CEACAM7	-3.35473	1.51129e-08	-3.44117	-3.26829
10874_at	NMU	1.33261	0.000290547	1.09941	1.56581
10875_at	FGL2	-1.21605	2.94314e-07	-1.31222	-1.11987
10885_at	WDR3	0.68154	4.21297e-07	0.571543	0.791537
10891_at	PPARGC1A	-0.850598	6.52956e-07	-1.1079	-0.5933
10913_at	EDAR	0.869117	5.91892e-06	0.651697	1.08654
10917_at	BTNL3	-0.951375	3.01917e-08	-1.03456	-0.868186
10924_at	SMPDL3A	-2.09843	1.08847e-08	-2.25062	-1.94624
10926_at	DBF4	0.854107	9.33162e-07	0.641917	1.0663
10940_at	POP1	0.68014	1.62076e-08	0.595759	0.764521
10947_at	AP3M2	0.612577	6.8379e-08	0.431137	0.794016
10953_at	TOMM34	0.916064	1.2083e-07	0.669324	1.1628
10963_at	STIP1	0.514287	6.99914e-07	0.339444	0.68913
10964_at	IFI44L	0.681557	0.00159421	0.517889	0.845224
10969_at	EBNA1BP2	0.69135	2.86391e-07	0.470599	0.912101
10974_at	ADIRF	-0.786513	0.000115425	-0.896493	-0.676533
10988_at	METAP2	0.506467	9.68788e-07	0.360076	0.652858
10998_at	SLC27A5	0.56113	4.31486e-06	0.442507	0.679753
11004_at	KIF2C	0.914752	7.97043e-08	0.810223	1.01928
11005_at	SPINK5	-1.47591	9.52433e-05	-1.55825	-1.39357
11012_at	KLK11	0.902108	0.000721632	0.725887	1.07833
11015_at	KDELR3	0.669881	2.48222e-07	0.555071	0.78469
11037_at	STON1	-0.543733	0.00267536	-0.755305	-0.33216
11046_at	SLC35D2	-0.651148	1.39096e-07	-0.91152	-0.390776
11047_at	ADRM1	0.782308	3.52294e-06	0.622428	0.942188
11065_at	UBE2C	1.55854	9.66652e-08	1.45605	1.66103
11072_at	DUSP14	1.0341	2.30677e-08	0.919697	1.1485
11074_at	TRIM31	-0.649722	0.0026919	-0.862009	-0.437435
11098_at	PRSS23	-0.524824	0.000837715	-0.621753	-0.427894
11113_at	CIT	0.603073	1.88087e-06	0.509892	0.696255
1113_at	CHGA	-1.61034	2.07481e-07	-1.77479	-1.44589
11130_at	ZWINT	0.768958	1.68893e-05	0.5728	0.965116
11137_at	PWP1	0.501006	6.11979e-08	0.115055	0.886958
11142_at	PKIG	-0.6445	3.5454e-05	-0.782615	-0.506385
11145_at	PLA2G16	1.13465	6.18458e-06	0.950429	1.31887
11156_at	PTP4A3	0.508804	4.06617e-05	0.263725	0.753884
11170_at	FAM107A	-0.640481	1.4756e-08	-0.822266	-0.458695
11198_at	SUPT16H	0.567418	9.9246e-07	0.422594	0.712242
112_at	ADCY6	-0.513749	6.57813e-07	-0.724845	-0.302653
11202_at	KLK8	0.762008	0.000158181	0.561251	0.962765
11212_at	PROSC	-0.522348	1.10461e-06	-0.745666	-0.299029
11215_at	AKAP11	0.532187	1.39306e-05	0.414497	0.649877
11221_at	DUSP10	0.674311	3.7531e-06	0.166485	1.18214
11222_at	MRPL3	0.831558	2.8053e-07	0.717316	0.945801
11226_at	GALNT6	1.216	4.29202e-07	1.11098	1.32103
1123_at	CHN1	0.635326	7.56849e-06	0.506841	0.76381
112399_at	EGLN3	-0.85739	5.59735e-07	-0.986253	-0.728528
11240_at	PADI2	-2.49727	2.43387e-09	-2.59642	-2.39811
11252_at	PACSIN2	-0.711928	1.01498e-08	-0.822354	-0.601501
11257_at	TP53TG1	-0.603158	7.58207e-07	-0.754713	-0.451602
11260_at	XPOT	1.14167	1.99575e-08	0.88283	1.40052
11261_at	CHP1	-0.881056	3.65296e-08	-0.956009	-0.806103
11282_at	MGAT4B	-0.504271	4.89982e-05	-0.766613	-0.241929
11320_at	MGAT4A	-0.609004	2.25236e-07	-0.781472	-0.436536
11326_at	VSIG4	-0.580417	0.00013129	-0.684584	-0.47625
11335_at	CBX3	0.982872	3.31814e-08	0.786187	1.17956
11339_at	OIP5	0.653707	8.30244e-05	0.567633	0.739781
11340_at	EXOSC8	0.659571	2.09117e-06	0.585499	0.733642
11343_at	MGLL	-1.31322	9.25599e-09	-1.46302	-1.16342
11346_at	SYNPO	-0.938368	1.85999e-08	-1.09418	-0.782552
114049_at	WBSCR22	0.686695	1.93597e-06	0.501579	0.871812
114112_at	TXNRD3	0.619615	5.06688e-07	0.457881	0.78135
114876_at	OSBPL1A	-1.15531	7.56487e-09	-1.30587	-1.00475
114884_at	OSBPL10	0.519955	4.02459e-05	0.311699	0.728211
114885_at	OSBPL11	-0.50587	2.4756e-07	-0.651642	-0.360099
114908_at	TMEM123	0.540632	2.79776e-05	0.43925	0.642015
115123_at	MARCH3	-0.733455	6.65342e-05	-0.86404	-0.60287
1152_at	CKB	-1.77402	2.4364e-07	-1.90556	-1.64247
115207_at	KCTD12	-0.671103	6.81855e-05	-0.856248	-0.485958
1153_at	CIRBP	-0.623119	8.02476e-07	-0.736872	-0.509365
115817_at	DHRS1	-0.680402	7.05191e-08	-0.786695	-0.574108
1164_at	CKS2	1.24121	3.04087e-07	1.13086	1.35155
116496_at	FAM129A	-1.12449	1.71113e-05	-1.32333	-0.92564
117178_at	SSX2IP	0.60425	1.13367e-06	0.403557	0.804944
1179_at	CLCA1	-2.5415	2.63118e-05	-2.64491	-2.43809
1181_at	CLCN2	-0.794102	1.3453e-07	-0.972508	-0.615697
1191_at	CLU	-1.24546	3.99529e-06	-1.39003	-1.10088
1212_at	CLTB	-0.543301	3.05035e-06	-0.635369	-0.451233
123803_at	NTAN1	-0.634985	4.27685e-09	-0.801328	-0.468642
124222_at	PAQR4	0.529877	8.0494e-07	0.356684	0.703069
125_at	ADH1B	-2.80069	8.11056e-09	-3.19262	-2.40877
125058_at	TBC1D16	0.822954	4.62524e-06	0.652689	0.99322
1259_at	CNGA1	-1.05335	7.95376e-07	-1.16469	-0.942007
126_at	ADH1C	-2.93685	3.31165e-08	-3.05134	-2.82237
126353_at	MISP	-0.554568	2.81572e-06	-0.641276	-0.467861
1264_at	CNN1	-1.52567	9.25163e-05	-1.77207	-1.27926
1265_at	CNN2	0.606177	1.54967e-07	0.52182	0.690534
1277_at	COL1A1	1.93484	4.3354e-08	1.77318	2.09651
1278_at	COL1A2	1.57454	9.40071e-08	1.44365	1.70543
1281_at	COL3A1	0.811561	7.65289e-06	0.644964	0.978157
1282_at	COL4A1	1.2702	5.64386e-08	1.16778	1.37261
1284_at	COL4A2	0.69534	2.91965e-05	0.53148	0.8592
1289_at	COL5A1	0.894405	5.36071e-06	0.751231	1.03758
1290_at	COL5A2	1.28551	4.33478e-07	1.13797	1.43304
1293_at	COL6A3	0.954172	1.22703e-05	0.870943	1.0374
1294_at	COL7A1	0.586975	1.70573e-06	0.385352	0.788598
1299_at	COL9A3	0.878834	0.00018662	0.757626	1.00004
1306_at	COL15A1	0.681693	0.00563479	0.498141	0.865245
1308_at	COL17A1	-0.680318	0.000678488	-0.84705	-0.513585
131578_at	LRRC15	0.666359	7.42477e-06	0.501931	0.830788
1316_at	KLF6	-0.548911	1.47662e-05	-0.653757	-0.444064
1346_at	COX7A1	-0.803841	3.56344e-05	-0.922008	-0.685674
1359_at	CPA3	-0.759086	0.000601171	-0.898571	-0.6196
1366_at	CLDN7	-0.725199	1.03917e-06	-0.983487	-0.466911
1368_at	CPM	-1.41465	3.84486e-09	-1.51787	-1.31143
1376_at	CPT2	-0.668789	4.37019e-08	-0.88101	-0.456569
138151_at	NACC2	-0.501582	0.000219819	-0.721955	-0.281209
140_at	ADORA3	-0.722896	5.45571e-06	-0.932096	-0.513697
140461_at	ASB8	-0.533549	2.40208e-08	-0.637391	-0.429707
140465_at	MYL6B	0.519883	4.02536e-05	0.365642	0.674125
140578_at	CHODL	-0.709557	5.60841e-07	-0.789172	-0.629942
140803_at	TRPM6	-1.53532	2.8484e-09	-1.96422	-1.10641
1410_at	CRYAB	-1.03237	4.92542e-05	-1.17194	-0.892794
142_at	PARP1	0.616676	7.04799e-07	0.536844	0.696508
1429_at	CRYZ	0.590087	2.9649e-05	0.391755	0.788419
1434_at	CSE1L	1.38036	2.32298e-08	1.31056	1.45015
1462_at	VCAN	1.0058	1.16689e-06	0.884195	1.12741
1465_at	CSRP1	-0.795947	0.000174762	-0.918318	-0.673575
146909_at	KIF18B	0.800723	2.2587e-06	0.683263	0.918182
147179_at	WIPF2	-0.501589	8.73731e-08	-0.690203	-0.312976
1479_at	CSTF3	0.553104	1.3453e-07	0.472114	0.634093
150_at	ADRA2A	-1.03376	3.34641e-05	-1.14106	-0.926466
1503_at	CTPS1	1.27158	1.85999e-08	1.07043	1.47273
150726_at	FBXO41	0.550055	4.50926e-08	0.386125	0.713984
1511_at	CTSG	-0.679265	8.77725e-06	-0.831225	-0.527304
1512_at	CTSH	0.647749	0.000232744	0.568493	0.727006
1513_at	CTSK	0.541137	0.00104005	0.390728	0.691546
1515_at	CTSV	0.664962	0.000265809	0.519109	0.810815
1520_at	CTSS	-0.65115	4.89842e-06	-0.792737	-0.509563
155400_at	NSUN5P1	0.52433	0.000132339	0.402128	0.646531
1573_at	CYP2J2	-0.558593	0.000265861	-0.743464	-0.373722
1577_at	CYP3A5	-0.63054	0.0011619	-0.717008	-0.544072
1593_at	CYP27A1	-0.566439	9.03033e-07	-0.781156	-0.351722
16_at	AARS	0.787168	1.09068e-08	0.701163	0.873173
1602_at	DACH1	0.768849	1.33048e-05	0.639942	0.897755
1604_at	CD55	1.02487	4.51948e-05	0.932674	1.11707
1606_at	DGKA	-0.553681	2.5058e-06	-0.688277	-0.419085
161291_at	TMEM30B	-0.868035	4.36606e-07	-0.926858	-0.809213
1615_at	DARS	0.61493	2.96104e-06	0.521541	0.70832
1634_at	DCN	-0.764505	0.000215052	-0.865449	-0.663562
163486_at	DENND1B	-0.806002	8.61528e-08	-0.942367	-0.669637
1635_at	DCTD	0.788021	1.01498e-08	0.700971	0.875071
1645_at	AKR1C1	-0.763076	9.71059e-07	-0.92964	-0.596512
1646_at	AKR1C2	-0.990092	2.03083e-06	-1.09241	-0.887778
1657_at	DMXL1	-0.722168	3.78337e-08	-0.89343	-0.550906
1662_at	DDX10	0.694519	2.51799e-07	0.569407	0.819632
1663_at	DDX11	0.64463	6.02941e-07	0.506058	0.783203
166647_at	ADGRA3	-0.75401	3.45204e-09	-0.853449	-0.65457
1671_at	DEFA6	0.805738	0.0140181	0.574644	1.03683
1672_at	DEFB1	-1.67566	1.63477e-07	-1.7896	-1.56172
1674_at	DES	-1.25729	0.000675276	-1.38766	-1.12691
1675_at	CFD	-2.12657	1.54734e-07	-2.27353	-1.97961
1677_at	DFFB	0.552636	6.52956e-07	0.434354	0.670919
169611_at	OLFML2A	-0.532895	3.63747e-05	-0.645304	-0.420486
171023_at	ASXL1	0.569224	9.20977e-05	0.482924	0.655524
171586_at	ABHD3	-1.41891	3.63685e-07	-1.52863	-1.3092
1717_at	DHCR7	0.960314	3.31057e-07	0.8276	1.09303
1736_at	DKC1	1.25864	1.10511e-08	1.13609	1.38118
1755_at	DMBT1	0.910732	0.0224767	0.730086	1.09138
1776_at	DNASE1L3	-1.84041	4.44381e-07	-1.95912	-1.72169
1786_at	DNMT1	1.11585	4.7998e-08	0.790611	1.44109
1794_at	DOCK2	-0.680816	7.08368e-06	-0.834275	-0.527357
1798_at	DPAGT1	0.55145	5.26125e-06	0.407106	0.695795
18_at	ABAT	-0.649511	1.55161e-05	-0.718204	-0.580819
1800_at	DPEP1	2.01265	2.64778e-07	1.91874	2.10656
1806_at	DPYD	-0.551492	0.000157304	-0.880004	-0.22298
1811_at	SLC26A3	-3.96691	4.85944e-08	-4.09344	-3.84038
1820_at	ARID3A	0.624838	7.26839e-05	0.50409	0.745585
1824_at	DSC2	-0.712266	1.87473e-06	-0.965895	-0.458636
183_at	AGT	0.889705	3.89228e-06	0.75888	1.02053
1831_at	TSC22D3	-0.696789	7.78909e-07	-0.826818	-0.56676
1836_at	SLC26A2	-3.65625	1.33734e-09	-3.85738	-3.45512
1841_at	DTYMK	0.635714	5.05743e-06	0.540054	0.731375
1846_at	DUSP4	1.50614	8.08934e-06	1.28695	1.72534
1875_at	E2F5	0.517793	3.14593e-06	0.295996	0.73959
1890_at	TYMP	0.577698	0.000270801	0.434555	0.72084
1891_at	ECH1	-0.752906	1.21241e-05	-0.939397	-0.566415
1894_at	ECT2	1.34176	1.84074e-08	1.20443	1.47909
19_at	ABCA1	-0.746661	6.07018e-06	-0.870406	-0.622915
1902_at	LPAR1	-0.717413	5.06684e-09	-0.901756	-0.533071
1908_at	EDN3	-0.9019	1.62076e-08	-0.990854	-0.812946
191_at	AHCY	1.15343	3.02459e-07	0.968301	1.33855
1910_at	EDNRB	-0.636986	1.31659e-06	-0.754386	-0.519587
1945_at	EFNA4	0.548899	0.000142761	0.413357	0.68444
1951_at	CELSR3	0.581446	3.65296e-08	0.481458	0.681435
1962_at	EHHADH	-0.633967	3.7991e-05	-0.767018	-0.500916
1978_at	EIF4EBP1	0.795168	7.40205e-07	0.645212	0.945124
1984_at	EIF5A	0.739414	0.000112872	0.562985	0.915843
1994_at	ELAVL1	0.580912	2.16163e-08	0.346544	0.815281
2_at	A2M	-0.813298	2.78167e-06	-1.42114	-0.205456
2012_at	EMP1	-1.312	9.65611e-07	-1.44835	-1.17566
2023_at	ENO1	0.75523	5.20608e-08	0.696776	0.813685
2030_at	SLC29A1	0.523802	1.18411e-05	0.28435	0.763253
203068_at	TUBB	0.762144	1.11753e-06	0.644881	0.879406
2034_at	EPAS1	-0.640014	5.30224e-08	-0.816657	-0.463371
2037_at	EPB41L2	0.767415	7.80981e-07	0.499313	1.03552
2041_at	EPHA1	0.576008	7.47209e-06	0.407811	0.744205
2048_at	EPHB2	0.518303	2.63118e-05	-0.0582522	1.09486
2049_at	EPHB3	0.937	1.77198e-05	0.557588	1.31641
2052_at	EPHX1	-0.570303	1.03516e-05	-0.656957	-0.483648
2053_at	EPHX2	-1.37173	1.52236e-08	-1.43277	-1.31069
2058_at	EPRS	0.60578	2.72118e-08	0.393834	0.817727
206358_at	SLC36A1	-1.19899	1.78689e-08	-1.48034	-0.917643
2091_at	FBL	0.811084	2.88149e-07	0.50802	1.11415
2110_at	ETFDH	-1.04784	3.09411e-09	-1.30212	-0.793564
2114_at	ETS2	0.782405	1.12215e-06	0.599191	0.965619
2118_at	ETV4	1.04277	1.62076e-08	0.965268	1.12028
2123_at	EVI2A	-0.535545	0.000334357	-0.663994	-0.407097
2124_at	EVI2B	-0.715324	2.78167e-06	-0.836988	-0.59366
214_at	ALCAM	0.686913	0.000121048	0.552076	0.82175
2146_at	EZH2	1.04009	2.2978e-06	0.943466	1.13672
2149_at	F2R	0.543546	1.55865e-05	0.417515	0.669576
2150_at	F2RL1	-0.826663	7.9013e-07	-0.987067	-0.666259
216_at	ALDH1A1	-0.917786	0.000596725	-1.26062	-0.574952
2161_at	F12	0.950599	1.40683e-07	0.773602	1.12759
2162_at	F13A1	-1.36342	1.12566e-07	-1.48053	-1.24631
2167_at	FABP4	-1.96837	2.098e-06	-2.18133	-1.75542
2168_at	FABP1	-2.24282	7.20459e-06	-2.3329	-2.15274
2180_at	ACSL1	0.584694	0.00513907	0.367301	0.802086
2189_at	FANCG	0.667599	1.60258e-06	0.399158	0.936039
2192_at	FBLN1	-0.892608	1.31369e-06	-1.09578	-0.689434
2193_at	FARSA	0.590257	2.97845e-08	0.422226	0.758288
2195_at	FAT1	0.512704	2.20455e-05	0.357024	0.668385
2199_at	FBLN2	-0.506846	8.50634e-05	-0.628485	-0.385207
2202_at	EFEMP1	-0.594573	0.000222065	-0.703779	-0.485366
220972_at	MARCH8	-0.979565	3.09023e-09	-1.06429	-0.894844
221061_at	FAM171A1	-0.503124	9.34717e-05	-0.600921	-0.405327
2215_at	FCGR3B	1.07947	0.000128983	0.868461	1.29048
2217_at	FCGRT	-0.801615	2.65831e-06	-0.909204	-0.694027
2224_at	FDPS	0.563923	2.82278e-05	0.265858	0.861988
2237_at	FEN1	0.954439	4.56705e-07	0.842941	1.06594
2258_at	FGF13	-0.599176	0.000969439	-1.01142	-0.186931
2263_at	FGFR2	-0.645176	5.79565e-06	-0.731264	-0.559087
2273_at	FHL1	-1.47696	7.21174e-07	-1.80659	-1.14733
22802_at	CLCA4	-4.78219	4.18346e-09	-4.89234	-4.67204
22822_at	PHLDA1	0.954848	1.40683e-07	0.54178	1.36792
22878_at	TRAPPC8	-0.558028	2.33786e-07	-0.613444	-0.502612
22880_at	MORC2	0.677599	2.53953e-08	0.466391	0.888808
22884_at	WDR37	-0.519196	4.67184e-07	-0.635846	-0.402546
22903_at	BTBD3	-1.15965	1.80747e-08	-1.43502	-0.884277
22928_at	SEPHS2	-0.519215	2.08038e-05	-0.652343	-0.386087
2294_at	FOXF1	-0.766905	6.9347e-06	-0.918336	-0.615474
22948_at	CCT5	0.626234	3.55339e-08	0.342346	0.910122
2295_at	FOXF2	-1.49395	1.67693e-08	-1.69024	-1.29766
22974_at	TPX2	1.76694	6.89861e-08	1.64359	1.89029
22976_at	PAXIP1	0.748108	8.13871e-07	0.671382	0.824833
22977_at	AKR7A3	-0.512454	0.000233242	-0.60065	-0.424258
22984_at	PDCD11	0.603127	4.55736e-08	0.448398	0.757856
23024_at	PDZRN3	-0.739651	6.19452e-05	-0.880227	-0.599075
23028_at	KDM1A	0.559147	2.24322e-07	0.425766	0.692528
23035_at	PHLPP2	-1.76815	1.35524e-09	-1.82463	-1.71167
23048_at	FNBP1	-1.03789	7.57369e-08	-1.14824	-0.927544
2305_at	FOXM1	1.08126	2.46623e-06	0.996059	1.16646
23052_at	ENDOD1	-1.04374	1.13396e-08	-1.17255	-0.914933
2308_at	FOXO1	-0.515112	2.65831e-06	-0.713663	-0.316561
23082_at	PPRC1	0.556179	7.15769e-08	0.394016	0.718342
23086_at	EXPH5	-0.521788	0.000852839	-0.644587	-0.398988
23136_at	EPB41L3	-1.3672	1.84074e-08	-1.57025	-1.16416
23139_at	MAST2	-0.555843	1.78892e-07	-0.68881	-0.422876
23150_at	FRMD4B	-0.695167	7.19688e-07	-0.793835	-0.596499
23151_at	GRAMD4	-0.518029	5.88396e-07	-0.844448	-0.19161
23157_at	SEPT6	-0.529741	0.000181083	-0.613536	-0.445947
23158_at	TBC1D9	-0.602737	1.04338e-06	-0.721124	-0.484349
23160_at	WDR43	0.754237	1.99131e-07	0.660709	0.847765
23165_at	NUP205	0.83198	3.62228e-08	0.690193	0.973766
23166_at	STAB1	-0.965736	9.22567e-09	-1.08566	-0.845815
23169_at	SLC35D1	-0.98408	1.08847e-08	-1.16713	-0.801031
2317_at	FLNB	-0.585483	1.06353e-06	-0.729723	-0.441244
23171_at	GPD1L	-1.1877	1.33734e-09	-1.31336	-1.06204
23179_at	RGL1	-0.591624	8.02756e-06	-0.780213	-0.403035
23212_at	RRS1	0.78154	1.13336e-08	0.650722	0.912357
23213_at	SULF1	1.84038	3.25782e-08	1.57633	2.10443
23218_at	NBEAL2	0.55577	8.37423e-06	0.446914	0.664626
23220_at	DTX4	-0.554105	3.08241e-06	-0.647997	-0.460214
23223_at	RRP12	0.617247	8.11056e-09	0.547721	0.686772
23225_at	NUP210	0.541979	1.80939e-06	0.380706	0.703253
23228_at	PLCL2	-1.03836	4.40101e-08	-1.29634	-0.780377
23242_at	COBL	-0.596986	1.11365e-06	-0.829424	-0.364547
23246_at	BOP1	1.12701	3.44074e-09	1.03106	1.22296
23253_at	ANKRD12	-0.632834	3.16595e-08	-0.746515	-0.519154
2329_at	FMO4	-0.961159	6.42468e-08	-1.15642	-0.765903
2330_at	FMO5	-0.977607	2.12802e-07	-1.09171	-0.863507
23302_at	WSCD1	-1.06322	1.33734e-09	-1.23322	-0.893231
23303_at	KIF13B	-0.812752	2.89094e-08	-1.05361	-0.571893
23306_at	NEMP1	0.510182	5.71467e-07	0.397473	0.62289
23310_at	NCAPD3	0.784796	7.65178e-08	0.685006	0.884586
23314_at	SATB2	-0.801172	5.54051e-05	-0.890611	-0.711732
23327_at	NEDD4L	-0.994584	7.88922e-08	-1.07164	-0.917531
23333_at	DPY19L1	1.06705	5.61883e-08	0.970095	1.164
23335_at	WDR7	-0.668708	1.67215e-07	-0.87793	-0.459486
23336_at	SYNM	-1.87303	3.43434e-05	-2.05078	-1.69527
23345_at	SYNE1	-0.822425	1.6258e-06	-1.02124	-0.623606
23347_at	SMCHD1	-0.615291	5.82428e-07	-0.85545	-0.375131
2335_at	FN1	0.733548	0.00599047	0.64045	0.826646
23370_at	ARHGEF18	-0.684514	2.07636e-07	-0.82308	-0.545947
23382_at	AHCYL2	-1.6348	2.24492e-08	-1.73184	-1.53775
23384_at	SPECC1L	-0.745887	2.30677e-08	-0.870559	-0.621215
23394_at	ADNP	0.842749	1.65015e-07	0.583474	1.10202
23397_at	NCAPH	0.873415	7.78415e-07	0.761269	0.985561
23404_at	EXOSC2	0.586629	4.18706e-08	-0.092126	1.26538
23424_at	TDRD7	-0.526965	3.68641e-07	-0.715866	-0.338064
23450_at	SF3B3	0.755348	2.63721e-09	0.549716	0.960981
23461_at	ABCA5	-0.995288	2.61014e-07	-1.15673	-0.833841
23474_at	ETHE1	-1.15318	1.13336e-08	-1.24453	-1.06183
23481_at	PES1	0.520579	1.79951e-07	0.403573	0.637586
23483_at	TGDS	0.76712	3.21257e-08	0.658672	0.875568
23492_at	CBX7	-0.906811	1.40683e-07	-1.18335	-0.630276
2350_at	FOLR2	-0.831851	3.08926e-07	-0.940005	-0.723697
23500_at	DAAM2	-0.734814	7.58386e-09	-1.03133	-0.438296
23505_at	TMEM131	-0.800437	2.63206e-08	-0.931596	-0.669277
23518_at	R3HDM1	0.504829	7.21049e-07	0.163248	0.846409
2354_at	FOSB	-0.74012	0.00128998	-0.904448	-0.575793
23560_at	GTPBP4	1.03114	5.79361e-08	0.910152	1.15213
23563_at	CHST5	-0.574029	0.000465361	-0.671723	-0.476334
2357_at	FPR1	0.563007	0.00511318	0.397642	0.728372
23585_at	TMEM50A	-0.57122	2.5956e-07	-0.700239	-0.4422
23594_at	ORC6	1.04316	6.57528e-06	0.945184	1.14114
23596_at	OPN3	-1.28008	1.27951e-07	-1.40909	-1.15107
23597_at	ACOT9	0.573134	1.14206e-07	0.362112	0.784155
23603_at	CORO1C	0.5617	2.6399e-05	0.355503	0.767897
23635_at	SSBP2	-0.78065	1.98078e-06	-1.1437	-0.4176
23636_at	NUP62	0.536801	1.27858e-06	-0.217413	1.29101
23650_at	TRIM29	1.51535	6.42468e-08	0.784618	2.24608
23673_at	STX12	-0.686866	1.08847e-08	-0.890292	-0.48344
23677_at	SH3BP4	0.790893	1.64604e-06	0.612221	0.969565
24137_at	KIF4A	1.23525	4.10926e-07	1.10105	1.36945
24140_at	FTSJ1	0.639501	1.64894e-08	0.484952	0.794049
24148_at	PRPF6	0.529121	5.91425e-05	0.43596	0.622281
2487_at	FRZB	-1.08581	1.30862e-05	-1.25188	-0.919748
2495_at	FTH1	-0.997694	5.53256e-09	-1.16993	-0.825453
2517_at	FUCA1	-1.44427	4.8244e-09	-1.66036	-1.22818
2523_at	FUT1	0.567128	2.09946e-06	0.441494	0.692761
2530_at	FUT8	0.538382	5.51567e-05	0.237422	0.839343
2532_at	ACKR1	-0.702743	1.79572e-05	-0.868591	-0.536896
2537_at	IFI6	1.27897	1.3758e-06	1.01441	1.54352
253725_at	FAM21C	-0.733527	4.10062e-08	-0.82359	-0.643463
253959_at	RALGAPA1	-0.727093	2.03767e-07	-0.996883	-0.457302
254531_at	LPCAT4	-0.704916	1.18865e-06	-0.8375	-0.572332
2564_at	GABRE	0.659104	0.000340425	0.574033	0.744174
25797_at	QPCT	0.639933	0.000204856	0.498889	0.780976
25800_at	SLC39A6	0.846947	2.77421e-07	0.727697	0.966198
25802_at	LMOD1	-0.790783	7.47522e-05	-1.1038	-0.477765
25805_at	BAMBI	0.675464	0.0107589	0.513604	0.837324
25825_at	BACE2	1.27079	5.04662e-08	1.06511	1.47648
25840_at	METTL7A	-1.9172	2.24262e-09	-2.00452	-1.82987
25849_at	PARM1	-1.15232	6.14255e-06	-1.3061	-0.998537
25878_at	MXRA5	0.610482	0.00241262	0.472187	0.748777
25903_at	OLFML2B	0.872193	1.00375e-06	0.768364	0.976023
25907_at	TMEM158	1.08949	5.0209e-08	0.989402	1.18957
25913_at	POT1	0.572188	1.82929e-06	0.393161	0.751215
259266_at	ASPM	1.12864	8.61984e-07	1.0173	1.23998
25928_at	SOSTDC1	-0.583512	0.000275977	-0.897333	-0.269692
25940_at	FAM98A	0.516263	1.72746e-07	0.403075	0.629451
25945_at	PVRL3	-0.582604	2.75596e-05	-0.686055	-0.479152
25959_at	KANK2	-0.656584	0.00011105	-0.796419	-0.516749
25994_at	HIGD1A	-1.10469	2.08368e-09	-1.35322	-0.856152
25996_at	REXO2	0.569319	3.18512e-05	0.465455	0.673182
26_at	AOC1	-1.54445	2.13897e-07	-1.68568	-1.40322
26027_at	ACOT11	-0.673848	2.09087e-08	-0.853071	-0.494625
26031_at	OSBPL3	0.928884	1.687e-08	0.703245	1.15452
26040_at	SETBP1	-0.927495	8.42948e-08	-1.06237	-0.792619
26112_at	CCDC69	-1.0699	3.7573e-06	-1.19602	-0.94377
2617_at	GARS	1.08424	2.08145e-08	0.954254	1.21422
26175_at	TMEM251	-0.519561	3.28827e-07	-0.751073	-0.288049
26207_at	PITPNC1	0.664013	4.18706e-08	0.543078	0.784948
26227_at	PHGDH	0.786349	0.000124221	0.661494	0.911204
26271_at	FBXO5	0.513286	6.97454e-05	0.27537	0.751202
26275_at	HIBCH	-0.582016	4.0882e-07	-0.793573	-0.370459
2628_at	GATM	-0.564467	0.00136623	-0.787006	-0.341928
2633_at	GBP1	0.598344	0.00107661	0.388806	0.807882
26353_at	HSPB8	-1.0121	0.000427665	-1.48491	-0.539288
26354_at	GNL3	1.14355	1.95899e-07	1.03433	1.25277
26355_at	FAM162A	-0.711349	4.18706e-08	-0.800424	-0.622274
2641_at	GCG	-2.87024	3.53922e-07	-2.98579	-2.75469
2647_at	BLOC1S1	-0.664209	1.16341e-07	-0.903039	-0.42538
26470_at	SEZ6L2	0.595192	4.40311e-06	0.525104	0.66528
26471_at	NUPR1	-0.678923	4.12323e-05	-1.36624	0.00839494
2648_at	KAT2A	0.523297	1.1843e-06	0.362246	0.684348
26499_at	PLEK2	0.864922	2.98452e-07	0.770865	0.958979
26503_at	SLC17A5	-0.607389	6.69158e-06	-0.674727	-0.540051
26504_at	CNNM4	-1.18936	2.63721e-09	-1.30888	-1.06985
26574_at	AATF	0.527273	1.41805e-07	0.371984	0.682562
26585_at	GREM1	0.848975	0.00287308	0.715412	0.982537
26586_at	CKAP2	0.956068	3.00775e-07	0.840959	1.07118
26747_at	NUFIP1	0.794589	1.64878e-06	0.484937	1.10424
26973_at	CHORDC1	0.778556	1.08621e-07	0.675973	0.881139
26994_at	RNF11	-0.613456	3.5457e-07	-0.685537	-0.541376
27000_at	DNAJC2	0.813207	1.54734e-07	0.642186	0.984227
27042_at	DIEXF	0.521547	1.45695e-07	0.383929	0.659166
27044_at	SND1	0.576688	9.42497e-07	0.488252	0.665124
2707_at	GJB3	0.656243	5.30224e-08	0.557861	0.754625
27074_at	LAMP3	0.590563	0.000172663	0.426649	0.754477
271_at	AMPD2	0.545825	1.33304e-07	0.46151	0.630139
27134_at	TJP3	-0.564737	1.70645e-05	-0.743444	-0.38603
27141_at	CIDEB	-0.534293	6.67892e-08	-0.590863	-0.477724
27147_at	DENND2A	-1.00407	2.28857e-07	-1.17066	-0.837491
27163_at	NAAA	-1.07214	1.01498e-08	-1.21314	-0.931134
2717_at	GLA	0.717367	3.30841e-06	0.53257	0.902164
27250_at	PDCD4	-1.47818	1.55323e-08	-1.54412	-1.41225
27253_at	PCDH17	0.679487	2.1958e-06	0.553724	0.805249
27284_at	SULT1B1	-1.29379	6.91981e-07	-1.52935	-1.05823
27292_at	DIMT1	0.521575	2.10133e-07	0.429372	0.613779
27295_at	PDLIM3	-0.805681	0.000486654	-0.956417	-0.654945
27299_at	ADAMDEC1	-2.62974	8.11056e-09	-2.74654	-2.51293
27306_at	HPGDS	-1.28885	4.18801e-08	-1.35467	-1.22304
27339_at	PRPF19	0.565012	1.25453e-07	0.394987	0.735037
27340_at	UTP20	0.657375	2.10112e-07	0.538113	0.776636
27346_at	TMEM97	1.41584	5.67893e-08	1.32	1.51167
2739_at	GLO1	0.674253	7.17161e-07	0.538456	0.810051
275_at	AMT	-0.786099	7.23259e-06	-0.968882	-0.603316
2762_at	GMDS	0.552385	0.000231166	0.427562	0.677207
2767_at	GNA11	-1.13016	2.03268e-09	-1.24666	-1.01366
2769_at	GNA15	0.617778	6.74881e-05	0.471015	0.764541
2770_at	GNAI1	-0.62129	3.78701e-06	-0.763612	-0.478968
2786_at	GNG4	0.712176	0.0151163	0.594408	0.829944
2788_at	GNG7	-0.519015	5.45908e-07	-0.623054	-0.414975
2821_at	GPI	0.692015	1.92379e-07	0.317895	1.06613
28231_at	SLCO4A1	2.15073	1.29566e-08	1.97914	2.32232
283537_at	SLC46A3	-0.988538	1.15219e-07	-1.15202	-0.825052
285527_at	FRYL	-0.570945	8.23724e-05	-0.65268	-0.48921
286148_at	DPY19L4	0.537095	1.03327e-05	0.280113	0.794076
28639_at	TRBC1	-0.501099	0.0050371	-0.653134	-0.349063
2872_at	MKNK2	-0.538341	1.91995e-06	-0.60277	-0.473912
2875_at	GPT	-0.562414	7.90382e-07	-0.654833	-0.469995
2877_at	GPX2	0.856068	3.46695e-07	0.706225	1.00591
2878_at	GPX3	-1.36388	1.13336e-08	-1.76397	-0.963782
28797_at	IGLV3-19	-0.829348	8.98414e-05	-0.952491	-0.706205
288_at	ANK3	-1.14304	5.94063e-09	-1.22098	-1.0651
28803_at	IGLV3-10	-0.5595	0.0050566	-0.645318	-0.473681
28815_at	IGLV2-14	-1.02811	2.90901e-05	-1.26064	-0.795584
28825_at	IGLV1-40	-1.11329	4.13817e-05	-1.30425	-0.922332
2886_at	GRB7	0.599432	1.31516e-05	0.451006	0.747858
2887_at	GRB10	0.618805	1.2992e-07	0.54608	0.69153
28908_at	IGKV4-1	-0.923831	0.00037054	-1.00937	-0.838289
28960_at	DCPS	0.564451	8.62321e-07	0.225207	0.903694
28966_at	SNX24	-0.649831	2.11021e-07	-0.78808	-0.511582
28969_at	BZW2	0.611512	5.47655e-07	0.475822	0.747202
28974_at	C19orf53	0.540898	4.55736e-08	0.42913	0.652666
28977_at	MRPL42	0.598133	8.79337e-07	0.441868	0.754398
28985_at	MCTS1	0.53736	4.88159e-06	0.409923	0.664796
28986_at	MAGEH1	-0.523386	0.000220412	-0.664695	-0.382077
290_at	ANPEP	-2.9058	4.27669e-09	-3.12966	-2.68194
29028_at	ATAD2	0.819234	1.90634e-07	0.738673	0.899795
2907_at	GRINA	0.702734	1.53387e-07	0.559139	0.84633
2908_at	NR3C1	-0.965747	1.40683e-07	-1.29085	-0.640649
29091_at	STXBP6	0.553402	1.11e-05	0.40157	0.705234
29103_at	DNAJC15	0.61715	2.27097e-05	0.448088	0.786213
29107_at	NXT1	0.828539	2.05947e-07	0.521536	1.13554
29127_at	RACGAP1	0.840675	4.25587e-06	0.589833	1.09152
2919_at	CXCL1	2.62461	1.22726e-08	2.28933	2.95988
2920_at	CXCL2	2.31585	2.83071e-07	2.21597	2.41572
2921_at	CXCL3	2.79949	2.2167e-08	2.68141	2.91756
2923_at	PDIA3	0.53579	0.000127123	0.426446	0.645133
2934_at	GSN	-0.554774	1.54548e-05	-0.918656	-0.190892
2935_at	GSPT1	0.606239	1.95653e-06	0.307587	0.904891
2949_at	GSTM5	-0.611907	2.11242e-08	-0.673203	-0.550611
2950_at	GSTP1	0.718077	5.31824e-08	0.473816	0.962338
2956_at	MSH6	0.920312	5.23161e-08	0.801654	1.03897
2961_at	GTF2E2	0.529333	1.49339e-06	0.473758	0.584907
2971_at	GTF3A	1.11475	6.51803e-08	0.95551	1.27398
29760_at	BLNK	-0.65015	0.000119324	-0.717785	-0.582516
29780_at	PARVB	0.510875	9.11163e-05	0.419427	0.602323
29789_at	OLA1	0.68201	1.20131e-06	0.384203	0.979816
2980_at	GUCA2A	-4.27307	1.33734e-09	-4.37821	-4.16793
29802_at	VPREB3	-0.723677	3.43639e-06	-0.803019	-0.644336
2981_at	GUCA2B	-3.02335	1.95215e-09	-3.13909	-2.90761
29842_at	TFCP2L1	-0.816863	3.84544e-06	-0.940287	-0.693439
29880_at	ALG5	0.521086	1.39053e-05	0.375271	0.666902
29887_at	SNX10	0.690413	6.49414e-05	0.57179	0.809036
29899_at	GPSM2	0.934054	1.07666e-06	0.61531	1.2528
29902_at	FAM216A	0.684184	3.702e-06	0.473426	0.894943
29923_at	HILPDA	1.53649	8.51206e-08	1.43283	1.64015
2995_at	GYPC	-0.675716	1.81329e-05	-0.845857	-0.505576
29968_at	PSAT1	1.01749	5.04662e-08	0.954502	1.08048
29974_at	A1CF	-1.53247	1.53387e-07	-1.67573	-1.38921
29980_at	DONSON	0.669403	8.78147e-06	0.448109	0.890697
30_at	ACAA1	-0.80191	1.01498e-08	-0.873229	-0.730591
3001_at	GZMA	-0.721001	0.00170082	-0.813477	-0.628524
3002_at	GZMB	1.06886	0.000117132	0.989282	1.14844
3006_at	HIST1H1C	-1.18014	1.25356e-07	-1.94497	-0.415303
3015_at	H2AFZ	0.645748	8.77908e-07	0.584341	0.707155
3017_at	HIST1H2BD	-1.0801	5.53567e-07	-1.2444	-0.915814
3028_at	HSD17B10	0.587862	1.03731e-06	-0.0231652	1.19889
3030_at	HADHA	-0.560065	1.40683e-07	-0.899379	-0.22075
3032_at	HADHB	-0.595644	3.09411e-09	-0.666582	-0.524705
3033_at	HADH	-0.723163	6.57005e-07	-0.818545	-0.627781
3043_at	HBB	-1.3475	1.23376e-05	-1.54184	-1.15316
3059_at	HCLS1	-0.68309	0.000259542	-0.877853	-0.488326
306_at	ANXA3	1.43973	7.34302e-09	1.36109	1.51837
3066_at	HDAC2	0.57096	1.95275e-05	0.320967	0.820953
3075_at	CFH	-1.07814	2.66582e-07	-1.24975	-0.90654
308_at	ANXA5	0.609286	4.01799e-06	0.492075	0.726496
3099_at	HK2	-0.604402	3.81444e-05	-0.701528	-0.507277
31_at	ACACA	0.753755	6.92018e-06	0.656728	0.850781
3115_at	HLA-DPB1	-0.554304	0.00395222	-0.701343	-0.407265
3148_at	HMGB2	0.578823	0.000555343	0.524366	0.63328
3155_at	HMGCL	-0.538572	1.92379e-07	-0.604045	-0.473098
3157_at	HMGCS1	0.526692	0.00164845	0.348902	0.704481
3158_at	HMGCS2	-2.47787	1.52944e-07	-2.56922	-2.38652
3161_at	HMMR	0.698796	5.74385e-06	0.616772	0.780819
3162_at	HMOX1	-0.65974	1.22759e-05	-0.77947	-0.540011
3169_at	FOXA1	-0.926888	0.0025982	-1.06305	-0.790726
32_at	ACACB	-1.03864	2.63721e-09	-1.18827	-0.889014
3202_at	HOXA5	-0.641151	0.000648804	-0.936397	-0.345906
3216_at	HOXB6	0.582216	0.0146989	0.463043	0.701389
3231_at	HOXD1	-0.842756	1.07898e-06	-1.00548	-0.680029
3248_at	HPGD	-2.36715	8.2723e-09	-2.53638	-2.19793
3251_at	HPRT1	0.753925	4.0551e-07	0.525738	0.982111
3276_at	PRMT1	0.978923	1.78551e-07	0.861908	1.09594
3291_at	HSD11B2	-2.40019	1.08091e-08	-2.50779	-2.29259
3294_at	HSD17B2	-3.19383	3.09023e-09	-3.31855	-3.06911
3301_at	DNAJA1	0.688782	1.62076e-08	0.596534	0.78103
3304_at	HSPA1B	0.648396	0.000130006	0.526234	0.770559
3306_at	HSPA2	-1.03386	0.000134844	-1.49922	-0.568507
3309_at	HSPA5	0.590693	2.2842e-07	0.333739	0.847646
332_at	BIRC5	0.816136	4.36897e-07	0.695418	0.936855
3321_at	IGSF3	-0.833388	5.06684e-09	-0.999684	-0.667093
3326_at	HSP90AB1	0.668409	1.09503e-08	0.53199	0.804829
3371_at	TNC	0.704585	0.0475995	0.63737	0.771799
3376_at	IARS	0.88665	7.0995e-08	0.790477	0.982823
3383_at	ICAM1	0.515671	1.24213e-05	0.364112	0.667229
3385_at	ICAM3	-0.598988	1.45832e-07	-0.757646	-0.44033
3399_at	ID3	-0.830547	1.64555e-06	-0.986563	-0.674531
34_at	ACADM	-1.0333	2.91492e-08	-1.10713	-0.959459
3419_at	IDH3A	-0.509038	8.05084e-06	-0.695514	-0.322563
3426_at	CFI	0.89531	9.5535e-08	0.704553	1.08607
343_at	AQP8	-4.91398	2.78314e-10	-5.05888	-4.76907
3437_at	IFIT3	0.539396	0.000313216	0.384211	0.69458
3479_at	IGF1	-0.813467	1.88928e-06	-0.92253	-0.704404
3489_at	IGFBP6	-1.19361	5.20775e-07	-1.29953	-1.08768
35_at	ACADS	-1.21225	9.22567e-09	-1.45523	-0.969268
3507_at	IGHM	-1.35281	0.00012351	-1.44489	-1.26072
3512_at	JCHAIN	-2.2591	8.0494e-07	-2.4997	-2.0185
3514_at	IGKC	-0.933949	0.000107346	-1.13826	-0.729638
355_at	FAS	-0.594579	0.000184879	-0.831056	-0.358102
3553_at	IL1B	1.26542	3.52294e-06	1.1681	1.36274
3557_at	IL1RN	0.561157	3.52666e-07	0.398132	0.724183
3569_at	IL6	0.886438	0.00354979	0.735081	1.03779
3570_at	IL6R	-1.0736	2.8484e-09	-1.18689	-0.960314
3576_at	CXCL8	2.08319	4.07392e-07	1.98744	2.17894
3579_at	CXCR2	0.546699	0.00160142	0.260396	0.833001
3587_at	IL10RA	-0.763141	1.44947e-06	-0.914949	-0.611333
3588_at	IL10RB	-1.03897	6.13711e-09	-1.40726	-0.670673
3590_at	IL11RA	-1.03628	6.36517e-08	-1.29103	-0.78152
3608_at	ILF2	0.596954	1.88624e-05	0.404424	0.789484
3609_at	ILF3	0.602148	5.88738e-08	0.370161	0.834136
3612_at	IMPA1	-0.829861	2.45084e-07	-0.95745	-0.702271
3613_at	IMPA2	-0.683116	9.95148e-06	-0.864902	-0.50133
3614_at	IMPDH1	1.21147	1.02686e-07	0.87803	1.54492
3615_at	IMPDH2	0.66667	2.04493e-06	0.572104	0.761237
3620_at	IDO1	0.870062	8.71337e-05	0.775677	0.964446
3627_at	CXCL10	1.50737	3.13135e-06	1.18038	1.83435
3632_at	INPP5A	-0.663743	5.08013e-07	-0.813212	-0.514274
3638_at	INSIG1	0.872237	1.5063e-05	0.67537	1.0691
3654_at	IRAK1	0.727322	2.5956e-07	0.601927	0.852718
3655_at	ITGA6	0.767779	1.21241e-05	0.668225	0.867332
366_at	AQP9	0.85948	0.000153467	0.730151	0.98881
3667_at	IRS1	0.500886	0.00241348	0.381103	0.620669
3673_at	ITGA2	1.09118	5.2902e-08	0.938406	1.24395
3692_at	EIF6	0.645704	1.07892e-05	0.515322	0.776085
37_at	ACADVL	-0.705645	1.23733e-07	-0.791443	-0.619846
3703_at	STT3A	0.705508	1.44499e-06	0.59282	0.818196
3706_at	ITPKA	-0.941899	5.26311e-08	-1.09645	-0.787351
3714_at	JAG2	0.921894	7.48446e-09	0.794135	1.04965
3730_at	ANOS1	1.12345	8.0602e-06	0.936869	1.31003
3735_at	KARS	0.556873	6.63159e-08	0.373493	0.740253
374_at	AREG	0.808268	0.00133174	0.63124	0.985295
3759_at	KCNJ2	-0.54422	0.00513257	-0.778283	-0.310157
376267_at	RAB15	0.74108	3.98733e-07	0.124993	1.35717
3778_at	KCNMA1	-0.728732	2.50891e-05	-0.802844	-0.654621
3779_at	KCNMB1	-0.88552	0.000980071	-1.00339	-0.767649
3783_at	KCNN4	0.981678	1.69381e-06	0.741428	1.22193
38_at	ACAT1	-1.1434	1.78292e-09	-1.32794	-0.958864
3815_at	KIT	-1.18141	1.68656e-08	-1.63123	-0.731577
3816_at	KLK1	-0.627528	0.0052993	-0.759816	-0.49524
3820_at	KLRB1	-1.03112	3.77794e-07	-1.21599	-0.846259
3832_at	KIF11	0.766185	7.20192e-06	0.675425	0.856944
3838_at	KPNA2	1.10451	2.44385e-06	1.01679	1.19223
3843_at	IPO5	0.812478	1.41525e-07	0.647634	0.977323
388796_at	SNHG17	0.736113	2.4364e-07	0.594101	0.878126
389_at	RHOC	-0.584447	8.39569e-06	-0.703685	-0.465209
3895_at	KTN1	-0.668731	9.42059e-08	-0.761409	-0.576052
3925_at	STMN1	0.596221	2.75101e-06	0.473879	0.718564
3934_at	LCN2	1.61348	2.97914e-05	1.50284	1.72412
3945_at	LDHB	0.709368	0.000771589	0.477472	0.941265
3957_at	LGALS2	-2.10145	2.10418e-08	-2.45389	-1.74902
3960_at	LGALS4	-0.825051	1.61055e-07	-0.975914	-0.674188
3976_at	LIF	0.938764	2.07233e-07	0.767147	1.11038
3978_at	LIG1	0.744014	3.68232e-06	0.432687	1.05534
3987_at	LIMS1	0.524845	4.05298e-06	0.391059	0.658632
3992_at	FADS1	0.956319	7.92735e-07	0.769615	1.14302
399664_at	MEX3D	0.613428	1.79951e-07	0.501201	0.725654
4001_at	LMNB1	0.568629	6.8709e-05	0.455696	0.681562
4005_at	LMO2	-0.654418	4.06531e-07	-0.782285	-0.526551
4013_at	VWA5A	-0.88739	1.33827e-07	-1.06013	-0.71465
4016_at	LOXL1	0.737215	0.000162009	0.480637	0.993793
4026_at	LPP	-0.692242	4.96952e-06	-0.820349	-0.564135
4033_at	LRMP	-1.13772	2.21675e-08	-1.31496	-0.96048
4053_at	LTBP2	0.520447	5.74979e-05	0.403419	0.637475
4061_at	LY6E	0.864614	5.71847e-06	0.766318	0.962909
4067_at	LYN	0.541982	1.78293e-07	0.397477	0.686487
4070_at	TACSTD2	2.00373	3.13301e-07	1.88571	2.12175
4071_at	TM4SF1	0.755316	9.55285e-05	0.601668	0.908964
4076_at	CAPRIN1	0.575589	5.60841e-07	0.50732	0.643858
4082_at	MARCKS	-0.643894	1.11e-05	-0.780313	-0.507474
4085_at	MAD2L1	0.883594	3.92592e-06	0.479948	1.28724
4092_at	SMAD7	-0.856584	2.14943e-07	-0.96629	-0.746878
4116_at	MAGOH	0.519207	1.70573e-06	0.380379	0.658036
4118_at	MAL	-0.859769	1.84074e-08	-0.988066	-0.731471
4121_at	MAN1A1	-0.658753	5.94809e-09	-0.770678	-0.546828
4128_at	MAOA	-1.62567	3.65996e-08	-1.71448	-1.53685
4129_at	MAOB	-0.802794	5.53522e-05	-1.04659	-0.559002
4141_at	MARS	0.590151	3.54331e-07	0.427936	0.752367
4147_at	MATN2	-1.66287	7.3092e-08	-2.03515	-1.29059
4151_at	MB	-1.07657	7.24865e-07	-1.21179	-0.94135
4171_at	MCM2	1.20014	3.70416e-07	1.09063	1.30966
4172_at	MCM3	1.0211	1.757e-07	0.903782	1.13841
4173_at	MCM4	0.939116	1.65655e-06	0.803751	1.07448
4174_at	MCM5	0.655963	4.01636e-05	0.441509	0.870417
4175_at	MCM6	0.977693	1.07265e-06	0.893829	1.06156
4176_at	MCM7	1.09703	2.28857e-07	0.994558	1.19949
4179_at	CD46	0.805431	2.40208e-08	0.726167	0.884695
4199_at	ME1	0.789199	7.52332e-05	0.652163	0.926235
4200_at	ME2	-0.510632	3.5292e-06	-0.683033	-0.338231
4208_at	MEF2C	-0.921292	1.05444e-08	-1.04934	-0.793241
4211_at	MEIS1	-1.02124	1.29358e-05	-1.28677	-0.755714
4224_at	MEP1A	-2.56752	6.11979e-08	-2.67362	-2.46143
4232_at	MEST	0.837609	2.9803e-05	0.695527	0.97969
4233_at	MET	0.837296	2.27863e-08	0.702232	0.97236
4234_at	METTL1	0.765631	3.31165e-08	0.666126	0.865136
4237_at	MFAP2	1.16331	5.64386e-08	1.06984	1.25679
4239_at	MFAP4	-0.994359	4.3507e-07	-1.18424	-0.804475
4246_at	SCGB2A1	-1.212	2.315e-05	-1.37974	-1.04425
4256_at	MGP	-1.08966	0.000322002	-1.29064	-0.888681
4259_at	MGST3	-0.617421	1.13336e-08	-0.802718	-0.432125
4277_at	MICB	0.566841	0.00108714	0.443418	0.690265
4282_at	MIF	1.2763	7.29133e-09	1.1482	1.4044
4283_at	CXCL9	1.25669	3.10539e-05	1.13965	1.37374
4285_at	MIPEP	0.535393	6.16533e-06	0.412236	0.658549
4288_at	MKI67	0.932201	1.96959e-07	0.83056	1.03384
4306_at	NR3C2	-2.03491	2.12417e-08	-2.47411	-1.59571
4311_at	MME	0.692056	0.000103757	0.410581	0.973531
4318_at	MMP9	0.938626	1.43684e-05	0.854469	1.02278
4320_at	MMP11	0.896199	3.02982e-06	0.812822	0.979576
4321_at	MMP12	1.47568	4.87925e-07	1.32111	1.63024
4360_at	MRC1	-0.561426	0.00106056	-0.687475	-0.435377
4361_at	MRE11A	0.628186	4.11035e-06	0.46136	0.795013
4363_at	ABCC1	0.867064	2.91776e-08	0.739547	0.994582
440_at	ASNS	0.926569	7.2249e-07	0.75989	1.09325
4436_at	MSH2	0.741172	1.07627e-06	0.491981	0.990362
4494_at	MT1F	-1.70548	7.91821e-08	-2.09213	-1.31884
4495_at	MT1G	-1.84733	1.30197e-07	-1.99109	-1.70357
4499_at	MT1M	-3.1656	2.24492e-08	-3.39784	-2.93336
4501_at	MT1X	-1.35174	1.37048e-06	-1.47348	-1.23
4502_at	MT2A	-0.931752	0.000146658	-1.0432	-0.820302
4521_at	NUDT1	0.736991	2.33015e-07	0.53821	0.935772
4522_at	MTHFD1	0.773356	2.97845e-08	0.613306	0.933407
4583_at	MUC2	-1.39252	0.00208689	-1.56549	-1.21955
4585_at	MUC4	-1.21965	0.000221636	-1.37582	-1.06349
4594_at	MUT	-0.567915	5.51727e-08	-0.713387	-0.422443
4599_at	MX1	0.706599	0.00142411	0.499215	0.913984
4600_at	MX2	0.518852	0.000496964	0.25198	0.785723
4601_at	MXI1	-1.34344	1.06235e-09	-1.55602	-1.13086
4605_at	MYBL2	0.748493	3.60939e-06	0.635304	0.861682
4609_at	MYC	1.62097	1.42379e-07	1.47516	1.76677
4629_at	MYH11	-1.85217	8.734e-06	-1.96691	-1.73742
4638_at	MYLK	-1.48633	5.50222e-06	-1.5476	-1.42507
4640_at	MYO1A	-1.45069	2.25348e-08	-1.56582	-1.33556
4642_at	MYO1D	-0.735351	9.40953e-07	-0.894483	-0.576219
4653_at	MYOC	-0.741886	9.34843e-06	-0.832327	-0.651444
4660_at	PPP1R12B	-0.52828	0.000310885	-0.6468	-0.40976
4673_at	NAP1L1	0.62397	2.09279e-06	0.545466	0.702474
4689_at	NCF4	-0.579543	0.000272368	-0.77168	-0.387406
4691_at	NCL	0.729785	1.59337e-07	0.625772	0.833797
4692_at	NDN	-0.95538	3.27278e-06	-1.11172	-0.799036
47_at	ACLY	0.799226	1.14206e-07	0.69029	0.908161
471_at	ATIC	0.846481	3.18453e-07	0.760327	0.932634
474344_at	GIMAP6	-0.651148	6.56426e-06	-0.836091	-0.466205
4817_at	NIT1	-0.504027	1.07776e-07	-0.602492	-0.405561
4828_at	NMB	0.644696	8.21549e-08	0.523599	0.765793
483_at	ATP1B3	-0.655936	1.37347e-07	-0.731232	-0.580641
4830_at	NME1	1.43937	2.33491e-08	1.35623	1.52251
4835_at	NQO2	0.704592	1.66022e-05	0.533173	0.87601
4837_at	NNMT	0.953258	0.000204849	0.802141	1.10438
4839_at	NOP2	0.873091	2.3942e-07	0.753354	0.992829
4841_at	NONO	0.678863	2.76709e-07	0.347047	1.01068
4860_at	PNP	0.519376	8.96682e-05	0.360445	0.678308
4869_at	NPM1	1.2051	5.57348e-09	1.04213	1.36806
4884_at	NPTX1	-0.729694	0.000974395	-0.921772	-0.537616
489_at	ATP2A3	-0.823766	3.03303e-06	-0.940638	-0.706893
4891_at	SLC11A2	0.553908	9.40552e-06	0.33177	0.776046
490_at	ATP2B1	-0.550021	7.23259e-06	-0.781333	-0.318708
4913_at	NTHL1	0.599741	8.5383e-06	0.251802	0.94768
4939_at	OAS2	0.65996	4.59645e-05	0.44039	0.879529
4940_at	OAS3	0.862821	2.51894e-06	0.754092	0.97155
4953_at	ODC1	0.942597	4.66146e-08	0.785214	1.09998
50_at	ACO2	-0.746702	1.27574e-08	-0.908152	-0.585252
5002_at	SLC22A18	-0.632099	1.04357e-05	-0.745585	-0.518613
5003_at	SLC22A18AS	-1.06755	2.06814e-08	-1.17875	-0.956355
5025_at	P2RX4	-1.0701	5.40795e-08	-1.20686	-0.933332
5029_at	P2RY2	-0.513316	1.53928e-06	-0.652533	-0.374098
5033_at	P4HA1	0.655314	8.39027e-06	0.583151	0.727476
50486_at	G0S2	0.905254	0.000329572	0.655674	1.15483
5050_at	PAFAH1B3	0.957891	2.86881e-08	0.679721	1.23606
50506_at	DUOX2	0.869111	0.00461438	0.372573	1.36565
5051_at	PAFAH2	-0.543652	3.82847e-07	-0.652517	-0.434788
5052_at	PRDX1	0.608198	5.45393e-07	0.410332	0.806064
5054_at	SERPINE1	1.10023	3.06674e-07	1.01134	1.18912
50807_at	ASAP1	0.565248	1.90066e-05	0.427109	0.703387
50814_at	NSDHL	0.646493	3.7531e-06	0.54116	0.751826
50853_at	VILL	-1.01382	4.29202e-07	-1.07542	-0.952213
50854_at	C6orf48	0.503654	8.80482e-05	0.346833	0.660475
5087_at	PBX1	-0.69127	1.35838e-07	-0.782675	-0.599865
5092_at	PCBD1	0.609292	1.23437e-07	0.55272	0.665865
51_at	ACOX1	-1.2869	1.08847e-08	-1.46593	-1.10788
51001_at	MTERF3	0.614822	6.84293e-07	0.526626	0.703018
51026_at	GOLT1B	0.590924	1.03731e-06	0.29742	0.884428
51042_at	ZNF593	0.784929	4.81555e-08	0.518773	1.05108
5105_at	PCK1	-2.59868	3.00487e-08	-2.81286	-2.38451
5106_at	PCK2	-0.579892	2.75443e-06	-0.741469	-0.418315
51067_at	YARS2	0.544735	1.18304e-05	0.39415	0.69532
51068_at	NMD3	0.752346	1.89162e-07	0.611835	0.892857
51071_at	DERA	-0.602104	9.51564e-07	-0.723745	-0.480463
51073_at	MRPL4	0.524006	1.66786e-06	0.448742	0.59927
51082_at	POLR1D	0.7872	9.74871e-06	0.588209	0.98619
51083_at	GAL	0.518033	0.000821179	0.362457	0.67361
51084_at	CRYL1	-0.602203	2.315e-05	-0.698545	-0.505861
51092_at	SIDT2	-0.795457	1.59337e-07	-0.845025	-0.745889
51096_at	UTP18	0.789459	1.33993e-06	0.69108	0.887837
51099_at	ABHD5	-0.519217	1.668e-07	-0.718952	-0.319481
51109_at	RDH11	0.583199	2.40804e-06	0.406136	0.760263
5111_at	PCNA	0.842707	8.41169e-07	0.768985	0.916428
51111_at	SUV420H1	-0.669192	5.99799e-08	-0.761252	-0.577131
51116_at	MRPS2	0.597078	1.35139e-06	0.508173	0.685983
51134_at	CEP83	0.604629	2.51799e-07	0.532019	0.677239
51154_at	MRTO4	0.92783	5.66095e-08	0.751096	1.10456
51170_at	HSD17B11	-1.03755	4.27685e-09	-1.11464	-0.960466
51185_at	CRBN	-0.510611	3.03285e-07	-0.624427	-0.396795
51195_at	RAPGEFL1	-0.604661	1.07627e-06	-0.8068	-0.402522
51196_at	PLCE1	-1.48047	7.30273e-09	-1.6061	-1.35485
51203_at	NUSAP1	0.914702	2.06231e-06	0.798346	1.03106
51228_at	GLTP	-0.854627	6.332e-08	-1.01132	-0.697932
51237_at	MZB1	-0.834807	2.52405e-06	-1.30412	-0.365499
51280_at	GOLM1	-0.854339	2.55316e-06	-0.953765	-0.754912
51306_at	FAM13B	-0.555398	1.71377e-05	-0.663697	-0.447098
51309_at	ARMCX1	-0.84019	1.70852e-06	-0.950983	-0.729397
51315_at	KRCC1	-0.786774	1.63578e-07	-0.898497	-0.675051
51316_at	PLAC8	-2.14288	8.98727e-08	-2.30985	-1.9759
51330_at	TNFRSF12A	1.04107	3.54599e-08	0.925716	1.15643
51337_at	THEM6	0.542752	4.66962e-07	0.423137	0.662368
51338_at	MS4A4A	-0.517276	0.000142323	-0.634035	-0.400516
51373_at	MRPS17	0.89984	3.78337e-08	0.733332	1.06635
5138_at	PDE2A	-0.890684	8.01009e-08	-1.13942	-0.641946
51382_at	ATP6V1D	-0.50644	2.83634e-06	-0.674496	-0.338384
51411_at	BIN2	-0.615583	7.01495e-08	-0.685472	-0.545694
51421_at	AMOTL2	0.674904	6.16012e-06	0.524817	0.824991
51439_at	FAM8A1	-0.559437	1.57705e-05	-0.695567	-0.423308
51444_at	RNF138	-0.580898	4.77991e-05	-0.6578	-0.503996
51447_at	IP6K2	-0.672343	1.22884e-07	-0.909706	-0.434979
51466_at	EVL	-0.613024	0.000115915	-0.716154	-0.509893
51474_at	LIMA1	-0.917115	4.97694e-07	-1.01857	-0.815657
51491_at	NOP16	0.59459	1.60402e-06	0.494235	0.694946
51495_at	HACD3	1.06289	1.72809e-07	0.793038	1.33274
51497_at	NELFCD	1.26974	1.53534e-07	1.06069	1.47879
51504_at	TRMT112	0.625323	2.4988e-07	0.538039	0.712606
5151_at	PDE8A	-0.947293	3.40338e-09	-1.08794	-0.806649
51514_at	DTL	1.07004	8.28385e-07	0.782987	1.3571
5152_at	PDE9A	-2.43341	1.687e-08	-2.53979	-2.32704
5156_at	PDGFRA	-0.723175	1.85599e-06	-0.824991	-0.621359
51566_at	ARMCX3	0.503625	0.000582171	0.286017	0.721233
51567_at	TDP2	-1.36867	1.78292e-09	-1.45939	-1.27795
51582_at	AZIN1	0.615826	1.1627e-07	0.538817	0.692835
5159_at	PDGFRB	0.508092	0.000107346	0.389936	0.626249
51646_at	YPEL5	-0.588478	2.05682e-07	-0.733364	-0.443593
51659_at	GINS2	0.978243	4.96952e-06	0.853922	1.10256
51660_at	MPC1	-0.834858	1.13336e-08	-0.937918	-0.731797
5168_at	ENPP2	-0.894429	6.77893e-06	-1.11103	-0.677826
51690_at	LSM7	0.715007	1.27951e-07	0.612302	0.817712
51691_at	LSM8	0.561674	1.1401e-06	0.382457	0.74089
51710_at	ZNF44	-0.714526	1.12566e-07	-0.875803	-0.553249
51719_at	CAB39	-0.652305	9.40071e-08	-0.734361	-0.570249
51728_at	POLR3K	0.6444	1.04349e-06	0.574625	0.714175
51816_at	CECR1	-0.777614	1.22182e-05	-0.902027	-0.653201
5196_at	PF4	1.10163	1.95967e-05	0.955265	1.24799
5198_at	PFAS	0.545786	1.73431e-05	0.470584	0.620988
52_at	ACP1	0.614328	1.92379e-07	0.365218	0.863438
5202_at	PFDN2	0.725172	2.89491e-07	0.555125	0.895219
5209_at	PFKFB3	0.640342	1.41027e-05	0.535793	0.744891
522_at	ATP5J	-0.517039	4.64664e-05	-0.719995	-0.314084
5226_at	PGD	0.627179	8.33641e-06	0.487604	0.766754
5236_at	PGM1	-1.05882	1.114e-08	-1.15033	-0.967307
5243_at	ABCB1	-1.63595	6.49312e-07	-1.82301	-1.44889
5255_at	PHKA1	0.552622	5.00334e-08	0.347175	0.758069
5264_at	PHYH	-1.01667	2.73249e-07	-1.14775	-0.885586
5265_at	SERPINA1	0.680557	0.0105045	0.576131	0.784983
5266_at	PI3	1.05024	0.00116227	0.752773	1.3477
5268_at	SERPINB5	2.61413	6.67892e-08	2.12523	3.10303
5270_at	SERPINE2	1.08109	4.85395e-06	0.935296	1.22688
5284_at	PIGR	-1.38018	9.40552e-06	-1.65287	-1.10749
5315_at	PKM	0.853123	5.31157e-07	0.730645	0.975602
5326_at	PLAGL2	0.555556	0.000528154	0.369919	0.741193
5327_at	PLAT	-0.78739	6.19472e-06	-0.909424	-0.665357
5328_at	PLAU	1.16157	3.77915e-08	1.04438	1.27877
5333_at	PLCD1	-1.01591	2.63721e-09	-1.14363	-0.888201
5336_at	PLCG2	-0.87049	2.61014e-07	-0.956654	-0.784326
53405_at	CLIC5	-1.41293	5.0209e-08	-1.4856	-1.34026
5349_at	FXYD3	-1.2698	2.2759e-07	-1.44252	-1.09708
5350_at	PLN	-1.00751	0.0011092	-1.11736	-0.897653
5351_at	PLOD1	0.610128	1.2608e-06	0.49586	0.724397
5352_at	PLOD2	-0.810589	2.98951e-05	-0.907287	-0.713891
5355_at	PLP2	0.671082	2.40997e-05	0.323956	1.01821
5357_at	PLS1	-0.888476	1.65951e-07	-1.3005	-0.476454
5358_at	PLS3	1.17238	4.57011e-08	1.08644	1.25831
5366_at	PMAIP1	1.26086	8.10294e-08	1.05673	1.46499
5372_at	PMM1	-0.690758	1.3453e-07	-0.831311	-0.550206
53826_at	FXYD6	-0.744717	0.00035829	-0.842963	-0.646471
53827_at	FXYD5	1.25611	2.34495e-07	1.1302	1.38202
53841_at	CDHR5	-1.39103	4.27685e-09	-1.57519	-1.20686
5393_at	EXOSC9	0.507965	2.78252e-05	0.385892	0.630038
54069_at	MIS18A	0.546396	1.72956e-05	0.434378	0.658415
54107_at	POLE3	0.533758	7.35443e-06	0.378681	0.688836
54187_at	NANS	-0.553025	0.000156988	-0.666482	-0.439569
5420_at	PODXL	0.858962	2.54382e-07	0.501255	1.21667
54210_at	TREM1	0.913	2.17019e-05	-0.0480645	1.87406
5422_at	POLA1	0.782019	4.68521e-07	0.679894	0.884144
5423_at	POLB	0.619939	1.08146e-07	0.543753	0.696124
5425_at	POLD2	0.843635	1.85999e-08	0.633375	1.0539
5427_at	POLE2	0.850917	1.32615e-06	0.691683	1.01015
5433_at	POLR2D	0.523415	3.91341e-07	0.431383	0.615447
54431_at	DNAJC10	0.859542	3.57235e-07	0.778682	0.940402
54433_at	GAR1	0.538533	2.09117e-06	0.466826	0.61024
54440_at	SASH3	-0.539903	0.000326419	-0.628139	-0.451666
54463_at	FAM134B	-1.34412	6.02685e-07	-1.75612	-0.932118
54474_at	KRT20	-2.03214	4.59455e-07	-2.16506	-1.89922
54478_at	FAM64A	0.724806	2.59709e-05	0.534203	0.915409
54494_at	C11orf71	-0.605176	7.2249e-07	-0.756784	-0.453567
54499_at	TMCO1	-0.552609	5.15174e-06	-0.725583	-0.379635
545_at	ATR	0.587355	2.36585e-06	0.423362	0.751348
5450_at	POU2AF1	-1.73666	7.80789e-08	-2.1515	-1.32182
54502_at	RBM47	-0.807605	1.08847e-08	-0.962866	-0.652343
54509_at	RHOF	-1.0293	7.03738e-08	-1.15563	-0.902962
54512_at	EXOSC4	0.541208	1.15219e-07	0.423167	0.659248
54517_at	PUS7	1.45426	5.47419e-08	1.35898	1.54954
54541_at	DDIT4	1.50086	6.00567e-08	1.39388	1.60784
54546_at	RNF186	-0.621577	0.00182538	-0.785002	-0.458152
54566_at	EPB41L4B	-1.31076	1.1957e-07	-1.391	-1.23052
54606_at	DDX56	0.672225	1.55055e-07	0.579666	0.764784
5464_at	PPA1	0.647705	1.4756e-08	0.558144	0.737266
54663_at	WDR74	0.532232	6.71619e-08	0.355685	0.708779
5468_at	PPARG	-0.856605	1.42645e-05	-0.938422	-0.774788
54704_at	PDP1	0.661215	4.17733e-07	0.578391	0.744039
5471_at	PPAT	1.01836	4.74239e-08	0.686468	1.35026
54739_at	XAF1	0.510098	0.000671883	0.314809	0.705387
5476_at	CTSA	-0.557288	0.000144372	-0.640139	-0.474438
54762_at	GRAMD1C	-0.545785	1.49931e-05	-0.731122	-0.360448
5479_at	PPIB	0.565635	2.27821e-05	0.433405	0.697865
54795_at	TRPM4	-0.822259	6.8506e-06	-0.903304	-0.741214
54805_at	CNNM2	-0.523952	4.66146e-08	-0.618832	-0.429072
54809_at	SAMD9	-0.539067	6.33263e-05	-0.654154	-0.42398
5481_at	PPID	0.518891	3.86642e-06	0.428842	0.608939
54825_at	CDHR2	-1.08123	1.31408e-08	-1.15294	-1.00953
54827_at	NXPE4	-2.62058	1.59503e-08	-2.77847	-2.46269
54831_at	BEST2	-2.12627	1.55323e-08	-2.26667	-1.98587
54849_at	DEF8	0.539386	9.26814e-07	0.380842	0.69793
54854_at	FAM83E	-0.564206	0.000495236	-1.17144	0.0430322
54855_at	FAM46C	-0.531873	2.42457e-05	-0.806775	-0.25697
54857_at	GDPD2	-0.616825	8.02476e-07	-0.818366	-0.415283
54858_at	PGPEP1	-0.592989	1.2243e-07	-0.906625	-0.279354
54860_at	MS4A12	-4.7723	1.78292e-09	-5.48109	-4.0635
54861_at	SNRK	-0.56417	3.54259e-08	-0.673152	-0.455188
54866_at	PPP1R14D	-1.34597	5.72768e-07	-1.50577	-1.18616
54881_at	TEX10	0.773394	4.27685e-09	0.704974	0.841814
54884_at	RETSAT	-1.12367	4.8244e-09	-1.24496	-1.00238
54892_at	NCAPG2	1.0555	4.33478e-07	0.89525	1.21574
54894_at	RNF43	1.25829	3.73916e-06	1.07906	1.43752
549_at	AUH	-0.58171	1.76976e-06	-0.812488	-0.350933
54906_at	FAM208B	0.662876	4.4899e-07	0.0274205	1.29833
54908_at	SPDL1	0.749935	3.4882e-07	0.587652	0.912218
54915_at	YTHDF1	0.661747	7.26401e-06	0.468316	0.855178
54919_at	DNAAF5	0.746443	1.40556e-07	0.612791	0.880094
5493_at	PPL	0.562692	0.000403516	0.45285	0.672534
5496_at	PPM1G	0.51262	2.91737e-07	0.400385	0.624855
54962_at	TIPIN	0.615556	1.53501e-05	0.508489	0.722624
54963_at	UCKL1	0.526861	0.000151238	0.331407	0.722314
54972_at	TMEM132A	0.722662	7.24571e-08	0.247598	1.19772
54979_at	HRASLS2	-0.940373	9.70032e-06	-1.07948	-0.80127
54981_at	NMRK1	-0.597881	1.94218e-07	-1.00474	-0.191025
54994_at	GID8	0.604116	1.12319e-05	0.483713	0.72452
54997_at	TESC	2.13944	9.48026e-09	2.03096	2.24793
5500_at	PPP1CB	-0.574606	1.85999e-08	-0.855274	-0.293939
55002_at	TMCO3	0.570624	2.3235e-05	0.25272	0.888528
55018_at	LINC00483	-1.57351	1.687e-08	-1.83859	-1.30844
55020_at	TTC38	-0.790385	1.10511e-08	-0.891696	-0.689074
55022_at	PID1	-1.04008	4.23566e-07	-1.34183	-0.738324
55034_at	MOCOS	0.625319	0.000542306	0.257196	0.993441
55035_at	NOL8	0.502343	7.32123e-07	0.328342	0.676344
55038_at	CDCA4	0.778045	2.63721e-09	0.648451	0.90764
55055_at	ZWILCH	0.86125	2.08868e-06	0.615713	1.10679
5507_at	PPP1R3C	-0.722628	0.000355709	-1.06391	-0.381347
55084_at	SOBP	-0.545976	0.0140058	-0.72965	-0.362302
55093_at	WDYHV1	0.504408	3.98733e-07	0.402395	0.606421
55127_at	HEATR1	0.725848	3.17788e-08	0.595119	0.856576
55129_at	ANO10	-0.547856	1.64556e-06	-0.749308	-0.346403
55131_at	RBM28	0.987763	1.59503e-08	0.599713	1.37581
55143_at	CDCA8	0.736831	1.45037e-06	0.569113	0.90455
55153_at	SDAD1	0.798339	4.39045e-07	0.691973	0.904705
55159_at	RFWD3	0.71175	1.90462e-07	0.628516	0.794983
55161_at	TMEM33	0.52251	3.13713e-06	0.0946788	0.950341
55165_at	CEP55	1.2912	5.14348e-08	1.04412	1.53829
55198_at	APPL2	-1.48457	1.8894e-09	-1.82188	-1.14726
55200_at	PLEKHG6	-0.605467	6.32956e-06	-0.763323	-0.447611
55204_at	GOLPH3L	-0.515772	5.6979e-06	-0.617929	-0.413615
55210_at	ATAD3A	0.526606	4.06531e-07	0.38893	0.664283
55213_at	RCBTB1	0.539817	1.04137e-05	0.430315	0.649319
55214_at	P3H2	-0.713338	2.85658e-05	-0.877137	-0.549539
55215_at	FANCI	1.04839	1.26299e-07	0.950541	1.14624
55226_at	NAT10	0.909403	2.89094e-08	0.740726	1.07808
55227_at	LRRC1	-0.937917	9.54998e-08	-1.1679	-0.707934
5523_at	PPP2R3A	-0.656061	2.24118e-08	-0.85509	-0.457032
55236_at	UBA6	0.631521	1.24484e-06	0.544977	0.718064
55239_at	OGFOD1	0.671992	1.43017e-07	0.482125	0.86186
55251_at	PCMTD2	0.620883	0.00123346	0.410183	0.831582
55257_at	MRGBP	1.26954	1.81325e-07	1.13192	1.40717
55268_at	ECHDC2	-0.814069	4.81462e-08	-0.897956	-0.730182
55269_at	PSPC1	0.514906	3.91399e-05	0.400931	0.628882
55277_at	FGGY	0.940203	0.00055895	0.601126	1.27928
55281_at	TMEM140	-0.815747	1.2353e-05	-0.935969	-0.695524
55286_at	C4orf19	-1.12218	2.19413e-08	-1.18227	-1.06209
55303_at	GIMAP4	-0.594919	3.82569e-05	-0.678239	-0.5116
55312_at	RFK	-0.797155	3.5457e-07	-0.888692	-0.705619
5532_at	PPP3CB	-0.618399	6.45875e-07	-0.92932	-0.307478
55332_at	DRAM1	0.759736	2.66943e-07	0.658664	0.860807
55333_at	SYNJ2BP	-0.616227	2.18985e-06	-0.759383	-0.473071
55353_at	LAPTM4B	0.927307	9.539e-06	0.762053	1.09256
55355_at	HJURP	0.923144	4.49098e-07	0.828784	1.01751
55359_at	STYK1	-0.855337	1.62698e-05	-0.971047	-0.739627
55366_at	LGR4	-0.522132	0.000207095	-0.685461	-0.358803
55450_at	CAMK2N1	-1.01241	2.91737e-07	-1.12797	-0.896862
55500_at	ETNK1	-1.10138	1.46076e-05	-1.18404	-1.01872
55512_at	SMPD3	-0.833064	4.48501e-07	-1.20508	-0.461053
55521_at	TRIM36	-0.88889	1.46076e-05	-1.16378	-0.613996
55559_at	HAUS7	0.66895	5.57667e-07	0.466434	0.871466
5557_at	PRIM1	0.7641	2.88774e-06	0.408482	1.11972
55601_at	DDX60	-0.995455	1.11533e-06	-1.21438	-0.776526
55603_at	FAM46A	-0.738993	0.000239615	-1.00998	-0.468003
55612_at	FERMT1	1.00294	2.84304e-06	0.7832	1.22268
55616_at	ASAP3	-0.640182	4.18209e-08	-0.931639	-0.348724
55619_at	DOCK10	-0.727987	1.84294e-06	-0.970451	-0.485524
55620_at	STAP2	-1.09135	2.83361e-08	-1.20787	-0.974832
55621_at	TRMT1	0.567424	3.05258e-07	0.403114	0.731734
55622_at	TTC27	0.565609	2.5036e-06	0.382772	0.748446
55636_at	CHD7	0.818825	3.00487e-08	0.663654	0.973996
55638_at	SYBU	0.777859	2.99835e-06	0.553295	1.00242
55640_at	FLVCR2	-0.782166	1.16341e-07	-0.884786	-0.679545
55651_at	NHP2	0.81909	1.98477e-08	0.645174	0.993007
55654_at	TMEM127	-0.644376	3.20777e-08	-0.720673	-0.568079
55661_at	DDX27	0.571321	0.000679008	0.472091	0.670551
5567_at	PRKACB	-1.74585	4.78445e-08	-1.83016	-1.66155
55670_at	PEX26	-0.979869	1.10511e-08	-1.05599	-0.903747
55679_at	LIMS2	-0.62154	0.000180632	-0.750583	-0.492497
55689_at	YEATS2	0.530886	1.23733e-07	0.452032	0.60974
55695_at	NSUN5	0.637345	9.83047e-07	0.504728	0.769962
55706_at	NDC1	0.687892	7.22526e-05	0.331735	1.04405
55715_at	DOK4	-0.50896	1.98909e-05	-0.607709	-0.410212
55718_at	POLR3E	0.604881	5.71651e-07	0.49029	0.719473
55720_at	TSR1	0.560266	7.90761e-07	0.429153	0.691378
55722_at	CEP72	0.958646	5.41426e-07	0.872694	1.0446
55723_at	ASF1B	0.67786	1.25629e-06	0.433663	0.922057
55726_at	ASUN	0.920649	1.68055e-08	0.814437	1.02686
55743_at	CHFR	-0.846451	4.00461e-06	-0.934779	-0.758123
55745_at	AP5M1	-0.813429	6.53506e-07	-0.914645	-0.712212
55759_at	WDR12	0.923566	3.87073e-07	0.797454	1.04968
55761_at	TTC17	0.650838	5.86986e-06	0.447897	0.853778
5577_at	PRKAR2B	-0.913966	5.84436e-05	-1.01118	-0.816752
55788_at	LMBRD1	-0.589407	2.988e-08	-0.796006	-0.382808
5579_at	PRKCB	-1.13511	2.51358e-07	-1.3099	-0.960309
55795_at	PCID2	0.75688	4.0546e-07	0.601362	0.912397
5580_at	PRKCD	-0.673264	5.55866e-07	-0.787685	-0.558844
55813_at	UTP6	0.722827	2.44573e-07	0.614176	0.831478
55837_at	EAPP	-0.710092	1.15731e-07	-1.02009	-0.400098
55840_at	EAF2	-0.674348	1.11365e-06	-0.81985	-0.528846
55843_at	ARHGAP15	-0.841315	9.16346e-08	-0.939059	-0.743571
55856_at	ACOT13	-0.50414	0.000475557	-0.913257	-0.0950219
55858_at	TMEM165	0.554817	4.08554e-06	0.482669	0.626964
55859_at	BEX1	-0.628183	4.07955e-05	-0.706821	-0.549545
55872_at	PBK	0.837944	0.000120975	0.748415	0.927473
55885_at	LMO3	-1.25877	7.02449e-05	-1.4409	-1.07665
55907_at	CMAS	-0.519268	5.08866e-05	-0.799895	-0.23864
5591_at	PRKDC	1.09224	1.83201e-07	0.867051	1.31742
55911_at	APOBR	-1.27544	4.37952e-08	-1.40069	-1.15019
55914_at	ERBB2IP	-0.74867	2.29249e-07	-1.07434	-0.423003
55922_at	NKRF	0.674029	1.23733e-07	0.615806	0.732253
55970_at	GNG12	-0.763274	1.59503e-08	-0.941738	-0.584811
56006_at	SMG9	0.519684	3.21257e-08	0.230114	0.809253
56061_at	UBFD1	0.824625	5.68409e-08	0.698864	0.950385
5608_at	MAP2K6	-0.810409	1.50867e-07	-0.891931	-0.728888
56159_at	TEX11	-0.691366	1.22182e-05	-0.796797	-0.585934
56271_at	BEX4	-0.924688	8.41169e-07	-0.995051	-0.854325
5630_at	PRPH	-0.676848	1.87473e-06	-0.821273	-0.532424
5631_at	PRPS1	0.810224	1.45386e-07	0.700882	0.919566
5634_at	PRPS2	0.535421	0.000162097	0.434497	0.636344
5646_at	PRSS3	-0.674629	2.93295e-06	-0.820874	-0.528384
56474_at	CTPS2	0.527915	4.1516e-05	0.379372	0.676458
5649_at	RELN	-0.526967	1.02276e-06	-0.628162	-0.425772
5650_at	KLK7	0.721591	0.000437627	0.589263	0.85392
5652_at	PRSS8	-0.738702	1.15255e-05	-0.90243	-0.574974
5653_at	KLK6	1.29701	4.21683e-06	1.12984	1.46418
56652_at	C10orf2	0.810423	5.04662e-08	0.690237	0.930609
56674_at	TMEM9B	-0.583503	7.01902e-07	-0.89055	-0.276456
56683_at	C21orf59	0.63756	1.72809e-07	0.28808	0.98704
5684_at	PSMA3	0.653475	3.52666e-07	0.524317	0.782634
5686_at	PSMA5	0.509301	4.89277e-06	0.43659	0.582012
5688_at	PSMA7	0.79609	1.85348e-06	0.57389	1.01829
56886_at	UGGT1	0.609695	8.58038e-08	0.522142	0.697248
56892_at	C8orf4	-0.872546	1.01041e-05	-1.01655	-0.728547
56898_at	BDH2	-0.735465	3.09707e-06	-0.914732	-0.556198
56902_at	PNO1	0.886668	2.27863e-08	0.631621	1.14171
5691_at	PSMB3	0.536476	6.92141e-06	0.338057	0.734895
56915_at	EXOSC5	0.751656	7.70976e-08	0.622589	0.880723
56920_at	SEMA3G	-0.610872	3.31814e-08	-0.773598	-0.448146
56925_at	LXN	-0.69859	4.30997e-05	-1.0179	-0.379276
56937_at	PMEPA1	1.03325	9.54141e-06	0.874926	1.19158
56944_at	OLFML3	-0.722592	2.40021e-05	-0.817023	-0.62816
56950_at	SMYD2	0.647144	1.0719e-06	0.550473	0.743815
56954_at	NIT2	0.71782	1.35087e-06	0.558836	0.876805
56967_at	C14orf132	-0.898928	7.78415e-07	-1.04536	-0.752498
5697_at	PYY	-0.892025	1.48041e-06	-1.01708	-0.766973
5698_at	PSMB9	0.931014	1.04346e-06	0.861133	1.00089
56992_at	KIF15	0.807829	3.85083e-05	0.734075	0.881583
57016_at	AKR1B10	-2.54635	5.40233e-09	-2.66316	-2.42955
57020_at	C16orf62	-0.534652	2.63472e-06	-0.635678	-0.433626
57088_at	PLSCR4	-1.19352	1.17061e-08	-1.32655	-1.06048
57122_at	NUP107	0.759812	9.82656e-08	0.612845	0.906779
57126_at	CD177	-3.05699	1.13336e-08	-3.28058	-2.8334
57128_at	LYRM4	0.595413	1.83816e-06	0.473546	0.717281
57132_at	CHMP1B	-0.566594	1.99453e-08	-0.686547	-0.44664
57161_at	PELI2	-0.833788	4.41218e-07	-0.927802	-0.739774
57178_at	ZMIZ1	-0.64069	6.52853e-08	-0.748924	-0.532455
5718_at	PSMD12	0.549218	1.23376e-05	0.474633	0.623803
5730_at	PTGDS	-0.768414	2.49081e-05	-0.844153	-0.692675
5734_at	PTGER4	-1.08533	7.61541e-08	-1.24991	-0.920748
57406_at	ABHD6	-0.592797	1.13336e-08	-0.777146	-0.408449
5742_at	PTGS1	-0.734594	1.28244e-05	-1.1326	-0.336585
5743_at	PTGS2	1.00525	0.00065098	0.747975	1.26252
57447_at	NDRG2	-0.920107	5.62778e-08	-1.21524	-0.624973
5753_at	PTK6	-0.557825	0.000331619	-0.693224	-0.422426
5754_at	PTK7	0.687171	2.01766e-05	0.503588	0.870753
57553_at	MICAL3	-0.504282	8.30991e-07	-0.688709	-0.319856
5764_at	PTN	-1.10773	3.30153e-07	-1.19891	-1.01655
57715_at	SEMA4G	-0.501189	1.02038e-05	-1.06381	0.0614346
57758_at	SCUBE2	-1.09887	2.00154e-08	-1.278	-0.919733
57761_at	TRIB3	1.46257	1.46382e-08	1.22536	1.69978
57804_at	POLD4	-0.836762	2.50534e-08	-1.12821	-0.545318
57819_at	LSM2	0.519574	8.24929e-06	0.239823	0.799324
5782_at	PTPN12	0.529615	2.31593e-05	0.253644	0.805586
57820_at	CCNB1IP1	0.59345	1.07487e-05	0.290829	0.896072
5790_at	PTPRCAP	-0.617857	4.19787e-06	-0.795565	-0.440149
5792_at	PTPRF	-0.826698	4.99157e-08	-0.967449	-0.685948
5793_at	PTPRG	0.559882	3.76863e-08	0.439045	0.680719
5794_at	PTPRH	-1.2958	7.50207e-09	-1.51415	-1.07745
5801_at	PTPRR	-1.05292	2.33798e-06	-1.18767	-0.91816
58189_at	WFDC1	-0.837521	1.33921e-06	-0.920864	-0.754177
5825_at	ABCD3	-0.885568	3.0283e-08	-1.10568	-0.665459
5827_at	PXMP2	-0.972793	1.13336e-08	-1.06885	-0.876735
58472_at	SQRDL	-1.06916	5.67893e-08	-1.26242	-0.875909
58473_at	PLEKHB1	0.691886	0.000526362	0.529187	0.854585
58477_at	SRPRB	0.723566	2.2842e-07	0.612461	0.834671
58478_at	ENOPH1	0.652354	2.44827e-06	0.480398	0.82431
58494_at	JAM2	-0.893423	3.39423e-07	-0.998836	-0.78801
58526_at	MID1IP1	0.727162	1.32992e-06	0.484937	0.969388
5873_at	RAB27A	-0.70102	3.72941e-06	-0.902374	-0.499666
59_at	ACTA2	-0.59724	0.00105857	-0.767442	-0.427038
5901_at	RAN	0.76452	4.87925e-07	0.583071	0.945968
5905_at	RANGAP1	0.661414	2.50744e-08	0.534526	0.788303
5906_at	RAP1A	-0.742873	1.28336e-07	-0.813287	-0.672459
5919_at	RARRES2	-0.617623	0.000256681	-0.85472	-0.380526
595_at	CCND1	1.02876	2.56426e-09	0.754925	1.3026
5950_at	RBP4	0.613809	0.0159674	0.52516	0.702458
5955_at	RCN2	0.604345	3.61996e-06	0.436742	0.771947
5967_at	REG1A	3.00666	2.16678e-05	2.9284	3.08493
597_at	BCL2A1	0.789916	0.00468906	0.533497	1.04633
5982_at	RFC2	0.566455	2.34887e-06	0.453311	0.679598
5983_at	RFC3	1.26978	3.41093e-08	1.04494	1.49463
5984_at	RFC4	0.961758	2.4217e-07	0.842613	1.0809
5985_at	RFC5	0.604881	3.28476e-06	0.426764	0.782998
5987_at	TRIM27	0.665298	4.55736e-08	0.579179	0.751416
6001_at	RGS10	-0.577084	7.34666e-05	-0.831308	-0.32286
6004_at	RGS16	0.923057	2.77026e-06	0.721331	1.12478
60370_at	AVPI1	-0.600769	2.75133e-06	-0.743826	-0.457711
6039_at	RNASE6	-0.56202	0.000143763	-0.674419	-0.449621
60436_at	TGIF2	0.808941	9.38394e-07	0.743905	0.873978
60481_at	ELOVL5	0.797075	1.79747e-05	0.467314	1.12684
60487_at	TRMT11	0.617991	5.6036e-05	0.50761	0.728372
6059_at	ABCE1	0.885311	6.91981e-07	0.67592	1.0947
60682_at	SMAP1	-0.545672	0.000380654	-0.694567	-0.396777
608_at	TNFRSF17	-1.79301	1.53534e-07	-2.10437	-1.48165
6091_at	ROBO1	0.500601	0.00486952	0.39038	0.610821
6119_at	RPA3	0.672974	9.33162e-07	0.591648	0.754301
6185_at	RPN2	0.812726	7.04806e-08	0.71689	0.908563
6192_at	RPS4Y1	-0.777064	0.00324175	-0.893283	-0.660846
6195_at	RPS6KA1	-0.522092	2.93295e-06	-0.66743	-0.376754
622_at	BDH1	-0.67039	3.25196e-06	-0.826232	-0.514549
624_at	BDKRB2	-0.674572	4.46191e-06	-0.762273	-0.586872
6240_at	RRM1	0.680141	4.98501e-06	0.510044	0.850238
6241_at	RRM2	1.59205	2.5956e-07	1.35459	1.8295
6279_at	S100A8	1.01937	0.000884053	0.844618	1.19413
6280_at	S100A9	0.850019	0.000361327	0.777598	0.92244
6282_at	S100A11	1.45056	1.8894e-09	1.22714	1.67398
6286_at	S100P	2.0241	3.47267e-07	1.74746	2.30073
629_at	CFB	1.47826	2.24492e-08	1.36262	1.5939
6296_at	ACSM3	-0.510586	0.000788239	-0.914138	-0.107035
6307_at	MSMO1	0.665702	0.000650741	0.565234	0.766169
6319_at	SCD	0.903617	3.00487e-08	0.726039	1.0812
6322_at	SCML1	0.815883	1.10222e-05	0.728488	0.903277
633_at	BGN	1.03002	4.7667e-07	0.960917	1.09912
6338_at	SCNN1B	-1.96833	2.06814e-08	-2.11939	-1.81726
634_at	CEACAM1	-1.73616	5.04425e-09	-1.89397	-1.57835
6342_at	SCP2	-0.537766	1.73709e-07	-0.692803	-0.382729
6352_at	CCL5	-0.897731	7.1505e-05	-1.14644	-0.649027
6355_at	CCL8	-1.11707	0.000108561	-1.18751	-1.04663
6357_at	CCL13	-0.717725	2.71092e-05	-0.917152	-0.518298
6362_at	CCL18	0.622905	0.0346209	0.540193	0.705618
6363_at	CCL19	-1.27223	5.57001e-06	-1.38276	-1.1617
6364_at	CCL20	0.941561	0.000299048	0.853656	1.02947
6366_at	CCL21	-0.69874	0.000162937	-0.806366	-0.591114
6369_at	CCL24	0.648025	3.72538e-05	0.52638	0.76967
637_at	BID	0.658853	7.97209e-08	0.462186	0.85552
638_at	BIK	0.652378	0.000111595	0.566141	0.738614
6387_at	CXCL12	-1.50186	1.40967e-08	-1.65612	-1.34759
63875_at	MRPL17	0.885962	1.95203e-08	0.720881	1.05104
63910_at	SLC17A9	0.609984	2.15494e-05	0.476495	0.743472
6392_at	SDHD	-0.692814	1.08398e-06	-1.03449	-0.351141
63924_at	CIDEC	-0.777579	7.38049e-06	-0.984801	-0.570357
63928_at	CHP2	-3.33039	1.40511e-09	-3.50392	-3.15686
6398_at	SECTM1	-1.40209	9.42059e-08	-1.58358	-1.2206
64065_at	PERP	0.89462	1.09995e-05	0.823705	0.965536
64078_at	SLC28A3	0.668677	2.51351e-05	0.572986	0.764368
64080_at	RBKS	-0.803892	6.16576e-08	-0.940277	-0.667508
64081_at	PBLD	-2.12459	4.27685e-09	-2.22041	-2.02877
641_at	BLM	0.73965	2.31164e-06	0.547208	0.932091
64131_at	XYLT1	-0.524028	1.81333e-05	-0.683781	-0.364275
6414_at	SEPP1	-1.85972	2.988e-08	-2.08994	-1.62951
64151_at	NCAPG	0.829012	1.42645e-05	0.515803	1.14222
6418_at	SET	0.574489	1.21213e-07	0.469226	0.679753
64219_at	PJA1	0.555419	7.24865e-07	0.382997	0.72784
64231_at	MS4A6A	-0.659274	2.42815e-05	-0.791589	-0.526958
64236_at	PDLIM2	-0.688753	1.07898e-06	-1.00248	-0.375023
6430_at	SRSF5	-0.532308	2.90183e-07	-0.681937	-0.38268
64318_at	NOC3L	0.956904	7.15769e-08	0.789663	1.12414
6446_at	SGK1	-1.64233	1.26556e-07	-1.76668	-1.51798
6472_at	SHMT2	1.10959	7.58014e-09	0.947636	1.27154
64754_at	SMYD3	0.937707	2.40208e-08	0.861226	1.01419
6476_at	SI	-1.66177	2.76113e-05	-1.83779	-1.48575
64762_at	GAREM	-0.560334	1.31849e-06	-0.675259	-0.445409
64781_at	CERK	-0.786326	3.01945e-06	-0.890166	-0.682487
6491_at	STIL	0.612823	1.04153e-05	0.479156	0.74649
64921_at	CASD1	-0.846201	8.50227e-08	-1.03805	-0.654355
64922_at	LRRC19	-2.12871	1.05788e-08	-2.31725	-1.94017
64943_at	NT5DC2	1.02643	1.13336e-08	0.925029	1.12783
650_at	BMP2	-1.38668	4.59255e-08	-1.54022	-1.23314
65018_at	PINK1	-0.88293	6.67892e-08	-1.0375	-0.728363
65055_at	REEP1	-0.664377	0.00672729	-1.23954	-0.0892122
65057_at	ACD	0.52311	1.92379e-07	0.0729994	0.973221
65083_at	NOL6	0.595292	6.48142e-08	0.452687	0.737897
65108_at	MARCKSL1	0.552447	7.67003e-06	-0.0705659	1.17546
65109_at	UPF3B	0.558865	2.83852e-06	-0.0103533	1.12808
6515_at	SLC2A3	0.768308	0.000169336	0.600299	0.936317
6519_at	SLC3A1	-1.49805	4.70975e-05	-1.66048	-1.33562
652_at	BMP4	0.775883	1.17035e-05	0.656979	0.894787
6523_at	SLC5A1	0.844705	3.61455e-05	0.632922	1.05649
65258_at	MPPE1	-0.552399	4.21812e-07	-0.758823	-0.345974
65265_at	C8orf33	0.626543	0.00376065	0.535605	0.717481
653_at	BMP5	-0.743607	3.13713e-06	-0.840771	-0.646443
6535_at	SLC6A8	-0.80309	0.000500786	-1.04004	-0.566141
653808_at	ZG16	-4.0793	1.01498e-08	-4.23465	-3.92395
654_at	BMP6	-0.550978	7.02449e-05	-0.622765	-0.479191
6541_at	SLC7A1	0.505831	3.31814e-08	0.104314	0.907348
6548_at	SLC9A1	-0.675042	1.40683e-07	-0.797538	-0.552546
6549_at	SLC9A2	-0.922571	3.37689e-07	-1.19261	-0.652533
655_at	BMP7	0.7936	3.60571e-05	0.520912	1.06629
6558_at	SLC12A2	1.18915	4.96839e-08	1.08606	1.29224
6566_at	SLC16A1	-0.897473	1.18476e-07	-1.01119	-0.783757
6574_at	SLC20A1	-1.03316	1.57938e-07	-1.1326	-0.933717
6575_at	SLC20A2	-0.554872	1.18411e-05	-0.889673	-0.220071
6578_at	SLCO2A1	-1.41543	3.16595e-08	-1.50476	-1.32611
6583_at	SLC22A4	-0.577035	1.18401e-05	-0.753384	-0.400686
6584_at	SLC22A5	-1.64564	1.06235e-09	-1.7087	-1.58259
6597_at	SMARCA4	0.531429	4.57196e-08	0.362302	0.700555
65982_at	ZSCAN18	-1.10609	1.76976e-06	-1.38604	-0.826145
65983_at	GRAMD3	-1.33341	7.69794e-10	-1.48819	-1.17862
6599_at	SMARCC1	0.633828	1.1957e-07	0.479283	0.788373
66002_at	CYP4F12	-0.853762	1.687e-08	-0.92977	-0.777754
66008_at	TRAK2	-0.652543	1.08847e-08	-0.804741	-0.500344
6609_at	SMPD1	-0.789069	1.01498e-08	-0.869932	-0.708205
6624_at	FSCN1	0.521865	0.000176639	0.391162	0.652568
6626_at	SNRPA	0.522046	2.35803e-05	0.377454	0.666637
6628_at	SNRPB	0.96556	1.36278e-08	0.262405	1.66871
6632_at	SNRPD1	0.641641	2.4344e-06	0.584812	0.698469
6633_at	SNRPD2	0.529415	1.50775e-06	0.43162	0.627211
6636_at	SNRPF	0.813534	1.53559e-07	0.705874	0.921194
6648_at	SOD2	1.02171	4.24015e-06	0.814684	1.22874
6653_at	SORL1	-0.542083	7.43183e-05	-0.619839	-0.464328
6659_at	SOX4	0.996954	1.20489e-07	0.864278	1.12963
6662_at	SOX9	1.41661	1.45451e-07	0.888722	1.94449
6675_at	UAP1	-0.695032	1.09661e-06	-0.800984	-0.589079
6678_at	SPARC	0.870647	5.64366e-06	0.775571	0.965722
6689_at	SPIB	-1.64759	1.09552e-09	-1.82245	-1.47272
6691_at	SPINK2	-0.875248	2.55678e-05	-1.08308	-0.667412
6692_at	SPINT1	-0.624704	1.79915e-06	-0.772246	-0.477163
6695_at	SPOCK1	0.777541	0.000673778	0.627465	0.927617
6696_at	SPP1	2.48096	4.87925e-07	2.20486	2.75707
6713_at	SQLE	1.07185	2.05668e-07	0.952212	1.19148
6717_at	SRI	-1.26863	2.31313e-08	-1.4625	-1.07475
6723_at	SRM	0.983539	8.11056e-09	0.86224	1.10484
6731_at	SRP72	0.522125	8.29069e-07	0.287995	0.756254
6732_at	SRPK1	0.619699	1.56089e-05	0.525369	0.71403
6741_at	SSB	0.750156	3.25794e-07	0.668825	0.831487
6742_at	SSBP1	0.776854	8.25642e-07	0.59103	0.962677
6749_at	SSRP1	0.687614	7.32363e-08	0.451263	0.923965
6750_at	SST	-1.91113	1.91995e-06	-2.46893	-1.35334
6772_at	STAT1	0.526149	1.94087e-05	0.399702	0.652596
6790_at	AURKA	1.23769	9.36465e-08	0.930278	1.54511
6799_at	SULT1A2	-1.7202	1.17134e-09	-1.96022	-1.48019
6812_at	STXBP1	0.800007	0.00015313	0.468837	1.13118
6817_at	SULT1A1	-1.92057	1.06235e-09	-2.23334	-1.60781
682_at	BSG	-0.537676	4.18159e-05	-0.6131	-0.462252
6865_at	TACR2	-0.687511	0.000396959	-0.799076	-0.575946
687_at	KLF9	-0.609698	3.77516e-06	-1.59216	0.372762
6876_at	TAGLN	-0.822371	0.0094564	-0.887061	-0.75768
6890_at	TAP1	0.614049	3.17447e-05	0.539669	0.688429
6894_at	TARBP1	0.624279	2.27846e-06	0.433913	0.814646
6929_at	TCF3	0.500237	1.40337e-07	0.245109	0.755365
694_at	BTG1	-0.61495	1.83201e-07	-0.711912	-0.517988
6943_at	TCF21	-1.05596	4.21297e-07	-1.13069	-0.981237
6949_at	TCOF1	0.574468	6.89717e-08	0.350252	0.798684
6999_at	TDO2	0.832019	3.03316e-05	0.722869	0.941168
7004_at	TEAD4	1.3518	1.8894e-09	1.24978	1.45381
701_at	BUB1B	1.18092	4.45682e-06	1.05406	1.30777
7027_at	TFDP1	1.02312	4.52054e-08	0.729267	1.31698
7032_at	TFF2	0.571669	0.0233721	0.364493	0.778845
7041_at	TGFB1I1	-0.605386	0.00252272	-0.756738	-0.454035
7045_at	TGFBI	2.05056	1.33734e-09	1.36581	2.73531
7049_at	TGFBR3	-0.575384	0.000307143	-0.633578	-0.517189
705_at	BYSL	0.726611	7.96526e-08	0.383426	1.0698
7050_at	TGIF1	0.858573	1.18865e-06	0.644897	1.07225
7058_at	THBS2	1.57275	3.61996e-06	1.33964	1.80586
7070_at	THY1	0.918227	1.59337e-07	0.613085	1.22337
7076_at	TIMP1	1.84926	1.78292e-09	1.64973	2.04879
708_at	C1QBP	0.570731	8.69131e-05	0.466446	0.675015
7083_at	TK1	0.624635	2.9375e-05	0.101693	1.14758
7086_at	TKT	0.964254	6.67892e-08	0.709436	1.21907
7098_at	TLR3	-0.937868	1.08902e-05	-1.16089	-0.714844
7102_at	TSPAN7	-2.12086	1.08847e-08	-2.22729	-2.01442
7113_at	TMPRSS2	-0.871811	3.90886e-07	-1.00954	-0.734086
712_at	C1QA	-0.701303	0.000361715	-0.88843	-0.514176
7122_at	CLDN5	-0.566973	1.02686e-07	-0.699315	-0.434631
7123_at	CLEC3B	-2.0901	1.95215e-09	-2.17207	-2.00813
713_at	C1QB	-0.538475	0.00332735	-0.63746	-0.43949
7130_at	TNFAIP6	0.992134	0.000113818	0.938769	1.0455
7153_at	TOP2A	1.2832	1.18249e-07	1.19594	1.37046
7164_at	TPD52L1	0.784362	2.80309e-05	0.693545	0.875179
7165_at	TPD52L2	0.797213	3.97763e-07	0.642381	0.952044
7168_at	TPM1	-0.579842	0.000925389	-0.729281	-0.430404
7169_at	TPM2	-0.716536	0.00560279	-0.797858	-0.635213
717_at	C2	0.954805	1.73845e-07	0.786188	1.12342
7184_at	HSP90B1	0.753416	9.42059e-08	0.657019	0.849814
7188_at	TRAF5	0.790253	1.56461e-06	0.62798	0.952526
72_at	ACTG2	-1.45819	0.000149022	-1.56487	-1.35151
7203_at	CCT3	0.758919	2.91876e-08	0.495611	1.02223
7205_at	TRIP6	0.783243	0.000113103	0.514204	1.05228
7226_at	TRPM2	0.503565	1.60149e-05	0.348582	0.658547
725_at	C4BPB	0.939818	1.38528e-06	0.735236	1.1444
7262_at	PHLDA2	0.801458	0.00037054	0.490535	1.11238
7263_at	TST	-1.26635	1.32123e-08	-1.52041	-1.01228
7264_at	TSTA3	0.816929	6.29904e-06	0.644187	0.989671
7272_at	TTK	0.962497	2.67579e-06	0.811485	1.11351
7277_at	TUBA4A	0.515264	2.67655e-05	0.157574	0.872955
7283_at	TUBG1	0.904394	2.4756e-07	0.796126	1.01266
7298_at	TYMS	0.696621	0.000590696	0.4899	0.903342
730_at	C7	-2.07777	2.9574e-08	-2.40022	-1.75532
7328_at	UBE2H	0.529992	1.77918e-07	0.33409	0.725895
7345_at	UCHL1	-0.808705	1.22182e-05	-0.957598	-0.659812
7347_at	UCHL3	0.788425	9.38394e-07	0.710701	0.866148
7358_at	UGDH	-1.27954	3.09023e-09	-1.42178	-1.1373
7360_at	UGP2	-1.172	1.06235e-09	-1.29236	-1.05164
7367_at	UGT2B17	-3.59651	7.88922e-08	-3.70122	-3.49179
7378_at	UPP1	-0.572633	0.00150603	-0.740522	-0.404745
7407_at	VARS	0.522946	3.06599e-07	0.434918	0.610975
7421_at	VDR	-0.658257	6.02477e-07	-0.776632	-0.539882
7422_at	VEGFA	0.762078	5.91618e-06	0.502825	1.02133
7433_at	VIPR1	-1.30856	5.70889e-08	-1.37729	-1.23983
7443_at	VRK1	0.559781	7.62133e-05	0.445411	0.674151
7447_at	VSNL1	1.49429	9.40071e-08	1.25735	1.73123
7453_at	WARS	0.853292	5.9961e-07	0.760385	0.946198
7464_at	CORO2A	-0.54106	5.43632e-06	-0.634582	-0.447537
7466_at	WFS1	0.51827	0.000564329	0.302304	0.734236
7472_at	WNT2	0.866911	5.53567e-07	0.781703	0.952119
7474_at	WNT5A	0.621169	3.59888e-06	0.479797	0.762541
7498_at	XDH	-0.805211	4.81514e-06	-0.91689	-0.693531
7504_at	XK	-0.732775	4.43e-06	-0.832055	-0.633495
759_at	CA1	-4.4623	7.69794e-10	-4.55431	-4.37029
760_at	CA2	-3.06623	1.4756e-08	-3.16191	-2.97056
762_at	CA4	-3.8524	1.33734e-09	-4.16583	-3.53898
7644_at	ZNF91	-0.672556	6.62667e-06	-0.964062	-0.38105
766_at	CA7	-1.30925	2.8484e-09	-1.50316	-1.11533
768_at	CA9	1.4164	1.22274e-05	1.16405	1.66876
771_at	CA12	-1.70683	2.06814e-08	-1.95319	-1.46046
7791_at	ZYX	0.543128	4.93489e-07	0.31219	0.774066
7803_at	PTP4A1	-0.862711	1.31354e-08	-1.01962	-0.705798
7844_at	RNF103	-0.512927	1.42099e-06	-0.606548	-0.419306
7850_at	IL1R2	-0.835314	0.000472359	-0.902704	-0.767923
7855_at	FZD5	-0.79978	5.0189e-07	-0.89314	-0.70642
7866_at	IFRD2	0.727503	3.33436e-08	0.641164	0.813841
788_at	SLC25A20	-1.19085	1.8894e-09	-1.45363	-0.928068
7884_at	SLBP	0.700093	1.1957e-07	0.560055	0.84013
78988_at	MRPL57	0.521664	4.39951e-06	0.378725	0.664603
78990_at	OTUB2	0.698274	1.99453e-08	0.462602	0.933946
790_at	CAD	1.03936	1.1957e-07	0.926135	1.15258
79000_at	AUNIP	0.616546	7.78415e-07	0.491167	0.741924
79017_at	GGCT	0.757266	4.97694e-07	0.690564	0.823969
79019_at	CENPM	0.554016	0.000559952	0.426178	0.681855
79023_at	NUP37	0.68565	1.79951e-07	0.372782	0.998518
79026_at	AHNAK	-0.595519	3.07139e-06	-0.766799	-0.424239
79035_at	NABP2	0.633389	5.08284e-07	0.365235	0.901543
79037_at	PVRIG	-0.535712	4.47691e-05	-0.671955	-0.399468
79053_at	ALG8	0.58892	3.51935e-06	0.494986	0.682854
79075_at	DSCC1	1.0188	2.54258e-08	0.881482	1.15612
79080_at	CCDC86	0.954142	1.62076e-08	0.843888	1.0644
79084_at	WDR77	0.805749	3.31814e-08	0.638106	0.973393
79095_at	C9orf16	0.510103	5.57673e-07	0.247463	0.772742
7913_at	DEK	0.551376	7.68596e-07	0.456239	0.646513
79134_at	TMEM185B	0.662006	4.03154e-07	0.490879	0.833133
79153_at	GDPD3	-1.2924	1.27951e-07	-1.43133	-1.15347
79154_at	DHRS11	-2.03291	2.63721e-09	-2.1201	-1.94573
79158_at	GNPTAB	-0.56404	1.87823e-05	-0.639141	-0.488939
79161_at	TMEM243	0.514459	0.00045645	0.434043	0.594874
79365_at	BHLHE41	-0.740298	2.53508e-05	-0.863656	-0.616941
79581_at	SLC52A2	0.640459	5.51651e-06	0.52375	0.757167
79587_at	CARS2	0.66284	1.67721e-07	0.590754	0.734926
79596_at	RNF219	0.585216	9.39057e-07	0.455425	0.715008
79616_at	CCNJL	-0.566415	1.27947e-07	-0.639135	-0.493695
79641_at	ROGDI	-0.534791	4.78445e-08	-0.605943	-0.46364
79646_at	PANK3	-0.60606	4.31486e-06	-1.00171	-0.210411
79651_at	RHBDF2	0.851846	3.52101e-08	0.775578	0.928115
79654_at	HECTD3	-0.652413	3.25782e-08	-0.809638	-0.495187
79657_at	RPAP3	0.583748	4.73486e-08	0.423756	0.743739
79668_at	PARP8	0.549683	1.43333e-05	0.213602	0.885763
79682_at	CENPU	0.925003	5.64432e-06	0.791931	1.05808
79686_at	LINC00341	-1.41936	1.99453e-08	-1.54037	-1.29834
79695_at	GALNT12	-1.05183	2.11116e-07	-1.30666	-0.796999
79710_at	MORC4	1.11852	3.08926e-07	0.957076	1.27996
79711_at	IPO4	0.83976	5.88738e-08	0.757124	0.922395
79720_at	VPS37B	-0.568772	4.71457e-06	-0.756698	-0.380846
79728_at	PALB2	0.727134	3.21257e-08	0.66428	0.789987
79731_at	NARS2	0.502456	6.74342e-06	0.135351	0.869561
79762_at	C1orf115	-1.8828	2.23382e-09	-1.98284	-1.78275
79782_at	LRRC31	-1.08189	1.3356e-06	-1.30741	-0.856367
79783_at	SUGCT	-0.94333	1.17832e-07	-1.13019	-0.756474
79789_at	CLMN	-1.23697	3.54259e-08	-1.46906	-1.00489
79799_at	UGT2A3	-1.40812	8.25494e-07	-1.52596	-1.29029
79817_at	MOB3B	-0.646553	3.37689e-07	-0.762539	-0.530568
79833_at	GEMIN6	0.556609	3.90492e-07	0.459327	0.653891
79840_at	NHEJ1	-0.680036	5.89874e-07	-0.839563	-0.52051
79849_at	PDZD3	-0.898884	1.73117e-07	-1.1191	-0.678663
79850_at	FAM57A	0.896629	1.38449e-06	0.668412	1.12485
79861_at	TUBAL3	-2.01959	4.27685e-09	-2.11117	-1.92801
79866_at	BORA	0.747969	7.22833e-07	0.613321	0.882616
79888_at	LPCAT1	0.974641	1.1627e-07	0.764896	1.18439
79899_at	PRR5L	-0.662197	6.90261e-06	-0.861083	-0.46331
79901_at	CYBRD1	-0.539629	9.97815e-05	-0.752277	-0.326981
79902_at	NUP85	0.552665	1.48578e-05	0.356666	0.748664
79908_at	BTNL8	-1.87127	1.13336e-08	-1.98042	-1.76212
79912_at	PYROXD1	-0.631342	6.54004e-07	-0.975534	-0.28715
79913_at	ACTR5	0.592326	5.74567e-07	0.474486	0.710167
79947_at	DHDDS	-0.726527	1.31408e-08	-0.927997	-0.525057
79971_at	WLS	-0.551374	5.86986e-06	-0.864283	-0.238466
80017_at	C14orf159	-0.59785	2.60821e-06	-0.764423	-0.431277
80022_at	MYO15B	-1.27251	1.85999e-08	-1.32581	-1.21921
801_at	CALM1	-0.52477	1.90634e-07	-0.582293	-0.467246
80117_at	ARL14	-2.06229	1.06235e-09	-2.2065	-1.91809
80148_at	PQLC1	-0.798145	1.82532e-08	-0.957544	-0.638746
80155_at	NAA15	0.592491	6.57813e-07	0.49774	0.687243
80168_at	MOGAT2	-0.88043	5.67206e-07	-0.983463	-0.777397
80205_at	CHD9	-0.571092	9.71059e-07	-0.848184	-0.294
80209_at	PROSER1	0.69133	2.61268e-06	0.557345	0.825315
80221_at	ACSF2	-1.10271	4.27685e-09	-1.2564	-0.949011
80235_at	PIGZ	-1.74705	2.16163e-08	-1.85199	-1.64211
80237_at	ELL3	-0.502053	0.000150369	-0.61337	-0.390736
80273_at	GRPEL1	0.508498	3.02057e-06	0.395234	0.621762
8031_at	NCOA4	-0.57924	1.13336e-08	-0.686746	-0.471734
80310_at	PDGFD	-1.34501	2.06814e-08	-1.42384	-1.26617
80321_at	CEP70	-0.504149	7.28808e-07	-0.647312	-0.360987
80323_at	CCDC68	-1.24815	2.08382e-07	-1.33516	-1.16114
80324_at	PUS1	0.812907	9.42059e-08	0.757643	0.868172
80736_at	SLC44A4	-0.889607	5.46887e-06	-1.11556	-0.663651
8076_at	MFAP5	-0.92331	4.03786e-05	-1.10196	-0.744656
80760_at	ITIH5	-1.06864	2.30219e-07	-1.25523	-0.88205
80772_at	CPTP	-0.677816	1.68508e-08	-0.801787	-0.553845
80781_at	COL18A1	0.677371	1.31659e-06	0.529731	0.825011
8082_at	SSPN	-0.746921	1.81581e-06	-0.860084	-0.633758
81029_at	WNT5B	-0.52659	1.12875e-05	-0.70313	-0.35005
81034_at	SLC25A32	0.781825	1.54356e-07	0.618072	0.945578
81035_at	COLEC12	-0.997813	4.2398e-07	-1.17719	-0.818431
8115_at	TCL1A	-0.52465	5.2989e-05	-0.738073	-0.311226
813_at	CALU	0.856119	5.30824e-09	0.786142	0.926096
8140_at	SLC7A5	1.9958	2.24262e-09	1.75747	2.23412
81493_at	SYNC	-0.611304	6.97142e-06	-0.850519	-0.372089
81544_at	GDPD5	0.728713	2.77621e-05	0.576907	0.88052
81558_at	FAM117A	-0.508006	9.67803e-07	-0.579638	-0.436373
81563_at	C1orf21	-0.579285	1.36721e-06	-0.698065	-0.460505
81611_at	ANP32E	0.697195	7.83777e-06	0.459832	0.934557
81618_at	ITM2C	-1.45453	2.30328e-08	-1.70322	-1.20585
81855_at	SFXN3	0.75811	6.51803e-08	0.527113	0.989107
8187_at	ZNF239	0.822516	1.12887e-07	0.687999	0.957033
81887_at	LAS1L	0.547899	8.93123e-08	0.44261	0.653188
81932_at	HDHD3	-0.524262	4.17539e-06	-0.593736	-0.454787
8208_at	CHAF1B	0.61493	1.44831e-06	0.425254	0.804607
821_at	CANX	0.607419	1.40442e-05	0.520489	0.694349
824_at	CAPN2	-0.589044	9.42059e-08	-0.678178	-0.49991
8260_at	NAA10	0.59501	8.08525e-08	0.456705	0.733315
8284_at	KDM5D	-0.505776	0.00498466	-0.579473	-0.432078
8295_at	TRRAP	0.571817	7.51459e-07	0.279394	0.864241
8317_at	CDC7	0.708828	7.4183e-06	0.601618	0.816037
8318_at	CDC45	1.04409	3.93322e-07	0.712464	1.37572
8323_at	FZD6	0.544817	3.85493e-05	0.346959	0.742675
83461_at	CDCA3	0.82695	4.33478e-07	0.721741	0.932158
83700_at	JAM3	-0.664202	2.82458e-05	-0.91021	-0.418193
838_at	CASP5	-0.556437	4.91904e-05	-0.868483	-0.244391
8395_at	PIP5K1B	-1.0028	3.09007e-07	-1.17377	-0.831834
8399_at	PLA2G10	-1.86218	1.29306e-06	-2.07717	-1.64719
840_at	CASP7	-1.02065	4.55736e-08	-1.18909	-0.852223
8404_at	SPARCL1	-1.10989	8.76513e-06	-1.55933	-0.660437
8406_at	SRPX	-1.50447	1.50867e-07	-1.57744	-1.4315
8407_at	TAGLN2	0.505695	4.00754e-07	0.253194	0.758195
8412_at	BCAR3	-0.541519	1.29396e-06	-0.897591	-0.185446
84159_at	ARID5B	0.541717	5.85231e-05	0.435375	0.648059
84302_at	TMEM246	-0.602715	7.62206e-05	-1.22678	0.021347
8434_at	RECK	-0.77307	1.04609e-06	-1.54523	-0.000908996
8438_at	RAD54L	0.882499	6.09105e-07	0.756046	1.00895
8445_at	DYRK2	-0.74052	2.63206e-08	-0.868166	-0.612873
845_at	CASQ2	-0.979378	7.56494e-05	-1.08536	-0.873395
8451_at	CUL4A	0.655917	4.05539e-06	0.542538	0.769295
84525_at	HOPX	0.50896	0.0097568	0.310106	0.707814
8454_at	CUL1	0.514196	1.03731e-06	0.15167	0.876722
84549_at	MAK16	0.595109	4.83508e-06	0.441438	0.748779
84560_at	MT4	-1.04644	1.69322e-06	-1.24376	-0.849121
84561_at	SLC12A8	0.523465	6.09105e-07	0.405796	0.641134
8458_at	TTF2	0.515478	7.22595e-05	0.388914	0.642041
847_at	CAT	-0.600814	1.4338e-07	-0.757653	-0.443975
8470_at	SORBS2	-0.795925	4.0448e-05	-1.00401	-0.587839
84705_at	GTPBP3	0.577979	4.66671e-08	0.422673	0.733286
84722_at	PSRC1	0.721582	8.19586e-07	0.447132	0.996031
8480_at	RAE1	0.923057	4.59255e-08	0.781752	1.06436
84823_at	LMNB2	0.989715	1.84074e-08	0.833779	1.14565
8483_at	CILP	-0.774114	1.42565e-05	-0.965423	-0.582806
84830_at	ADTRP	-1.91849	6.07854e-08	-2.1806	-1.65638
84981_at	MIR22HG	-1.6429	1.86503e-09	-1.75086	-1.53494
8502_at	PKP4	0.612431	1.74908e-07	0.510927	0.713935
8507_at	ENC1	1.3015	4.27685e-09	1.09187	1.51113
8516_at	ITGA8	-0.857712	1.51465e-06	-0.994105	-0.721318
8519_at	IFITM1	1.34314	9.22567e-09	1.13985	1.54644
8525_at	DGKZ	0.69814	7.91487e-08	0.364622	1.03166
8537_at	BCAS1	-1.29214	3.58435e-07	-1.55859	-1.0257
8542_at	APOL1	0.560714	8.09581e-05	0.355903	0.765526
85453_at	TSPYL5	-0.691146	2.19675e-05	-0.978182	-0.40411
85477_at	SCIN	-0.96394	3.10348e-08	-1.16312	-0.764762
8553_at	BHLHE40	1.19252	1.62076e-08	1.05433	1.3307
8565_at	YARS	0.692096	1.26556e-07	0.575552	0.808639
8568_at	RRP1	0.621325	1.08621e-07	0.487951	0.754698
857_at	CAV1	-0.893139	3.86317e-05	-1.10286	-0.683414
8573_at	CASK	0.54801	0.000126215	0.435514	0.660505
8602_at	NOP14	0.847425	2.16163e-08	0.671892	1.02296
8607_at	RUVBL1	0.802509	5.06283e-07	0.514146	1.09087
8611_at	PPAP2A	-1.5835	2.03268e-09	-1.77131	-1.39568
8612_at	PPAP2C	0.608097	0.000144425	0.474816	0.741379
8613_at	PPAP2B	-0.875424	1.50225e-08	-1.3374	-0.413448
8614_at	STC2	0.775347	2.64778e-07	0.517245	1.03345
8624_at	PSMG1	0.7873	8.89332e-05	0.648855	0.925744
8638_at	OASL	-0.707739	0.000223603	-0.857242	-0.558235
8639_at	AOC3	-1.21441	5.27234e-06	-1.40803	-1.02079
8644_at	AKR1C3	-1.21699	1.23449e-05	-1.43076	-1.00321
8645_at	KCNK5	-0.619213	1.18613e-05	-0.833673	-0.404754
8648_at	NCOA1	-0.525415	1.71463e-07	-0.640721	-0.41011
865_at	CBFB	1.02546	9.67097e-09	0.948067	1.10286
8659_at	ALDH4A1	0.573511	3.30727e-06	0.452618	0.694403
8662_at	EIF3B	0.962919	5.21598e-08	0.836104	1.08973
8673_at	VAMP8	-0.688165	1.01159e-07	-0.852979	-0.52335
87_at	ACTN1	0.514658	0.00102795	0.337465	0.691851
8705_at	B3GALT4	-0.692105	9.46227e-09	-0.83924	-0.544971
871_at	SERPINH1	0.914421	3.42792e-08	0.640174	1.18867
8714_at	ABCC3	-0.650427	4.04386e-05	-0.819632	-0.481223
8736_at	MYOM1	-0.557624	3.76425e-06	-0.70978	-0.405469
8743_at	TNFSF10	-0.907957	5.83712e-07	-0.973468	-0.842446
8780_at	RIOK3	-1.17902	3.02907e-09	-1.33149	-1.02654
8795_at	TNFRSF10B	0.745775	7.45732e-07	0.680551	0.811
8800_at	PEX11A	-0.786731	2.25348e-08	-1.05648	-0.516982
8801_at	SUCLG2	-0.777555	1.95215e-09	-1.08513	-0.469979
8805_at	TRIM24	0.538518	0.000104551	0.441656	0.63538
8813_at	DPM1	0.676413	9.71535e-06	0.537919	0.814908
8815_at	BANF1	0.595949	7.32347e-06	0.431716	0.760183
8819_at	SAP30	0.517108	2.99038e-06	0.298278	0.735938
8824_at	CES2	-1.34607	1.52256e-07	-1.51553	-1.17661
8835_at	SOCS2	-0.501765	9.77425e-05	-0.597226	-0.406305
8836_at	GGH	0.675606	0.00050248	0.459141	0.892071
8850_at	KAT2B	-1.09661	1.55323e-08	-1.24298	-0.950239
8856_at	NR1I2	-0.556839	0.000983751	-0.679903	-0.433776
8857_at	FCGBP	-2.41042	1.11041e-05	-2.84728	-1.97355
8863_at	PER3	-0.655907	9.88026e-06	-0.841795	-0.470019
8870_at	IER3	0.964608	1.24213e-05	0.849566	1.07965
8872_at	CDC123	0.546353	1.63477e-07	0.429614	0.663092
8877_at	SPHK1	0.652443	8.77725e-06	0.44427	0.860615
8884_at	SLC5A6	0.832766	2.86608e-06	0.705469	0.960063
8886_at	DDX18	0.634963	2.54631e-06	0.51979	0.750137
8894_at	EIF2S2	0.613564	2.34238e-05	0.457127	0.770002
890_at	CCNA2	1.075	7.21174e-07	0.0850831	2.06491
8904_at	CPNE1	0.895837	8.91085e-06	0.787833	1.00384
891_at	CCNB1	1.35346	1.48921e-07	1.24131	1.46561
8910_at	SGCE	-0.875354	1.05855e-05	-1.09566	-0.655045
8915_at	BCL10	-0.531215	1.44573e-05	-0.677208	-0.385222
898_at	CCNE1	0.689516	1.4338e-07	0.547861	0.831171
8985_at	PLOD3	0.84972	1.15731e-07	0.596119	1.10332
8991_at	SELENBP1	-2.26966	1.96975e-07	-2.35997	-2.17935
9_at	NAT1	-1.15808	4.99157e-08	-1.23743	-1.07873
901_at	CCNG2	-0.527979	1.48214e-05	-0.66049	-0.395468
90355_at	C5orf30	-0.78355	2.71306e-06	-0.897605	-0.669495
9037_at	SEMA5A	-0.561286	0.00265529	-0.720291	-0.40228
90411_at	MCFD2	0.583848	6.93126e-07	0.38921	0.778487
90480_at	GADD45GIP1	0.503387	3.78831e-06	0.393675	0.6131
9055_at	PRC1	1.19584	1.19389e-06	1.07204	1.31964
9057_at	SLC7A6	0.501269	8.08254e-07	0.401739	0.6008
9060_at	PAPSS2	-1.51879	4.11023e-09	-1.67584	-1.36175
908_at	CCT6A	1.00509	1.13336e-08	0.924674	1.0855
9114_at	ATP6V0D1	-0.611086	7.99051e-08	-0.749851	-0.472321
9128_at	PRPF4	0.661862	1.84074e-08	0.540875	0.782849
91316_at	GUSBP11	-1.65786	1.29049e-05	-1.86897	-1.44674
9133_at	CCNB2	0.89164	1.73353e-05	0.790499	0.99278
91353_at	IGLL3P	-1.77431	1.36525e-05	-1.88653	-1.66209
9144_at	SYNGR2	0.653583	1.03325e-06	0.568512	0.738655
915_at	CD3D	-0.670445	0.000192573	-0.817	-0.523891
9156_at	EXO1	0.734402	1.09999e-06	0.570904	0.897901
9159_at	PCSK7	-0.547188	2.50082e-06	-0.692761	-0.401616
9184_at	BUB3	0.560643	1.36179e-06	0.497925	0.623361
91851_at	CHRDL1	-1.88052	1.4338e-07	-2.06558	-1.69547
91860_at	CALML4	-0.837984	5.04662e-08	-0.929897	-0.746071
9188_at	DDX21	1.07499	1.68508e-08	0.974336	1.17564
9209_at	LRRFIP2	-0.6392	1.36278e-08	-0.778907	-0.499493
9212_at	AURKB	0.934217	8.0602e-06	0.782831	1.0856
9214_at	FCMR	-0.671113	1.41027e-05	-0.826773	-0.515454
92140_at	MTDH	0.536481	7.06415e-07	0.381126	0.691837
9221_at	NOLC1	0.990109	1.28503e-08	0.836712	1.14351
92211_at	CDHR1	-0.677867	0.00109077	-0.773608	-0.582127
9232_at	PTTG1	1.01188	1.25426e-06	0.81765	1.2061
9238_at	TBRG4	0.575562	1.18151e-05	0.414883	0.73624
9240_at	PNMA1	-0.532601	0.00335695	-0.66949	-0.395713
9245_at	GCNT3	-1.72988	5.45908e-07	-1.87607	-1.5837
9246_at	UBE2L6	0.704311	3.86636e-06	0.554895	0.853728
9252_at	RPS6KA5	-0.575072	1.27224e-07	-0.736339	-0.413805
92689_at	FAM114A1	-0.579917	9.78654e-06	-0.679642	-0.480193
9277_at	WDR46	0.502966	2.52032e-06	0.411652	0.594279
92856_at	IMP4	0.534676	2.15432e-07	0.36688	0.702472
9289_at	ADGRG1	0.580415	3.25584e-06	0.472981	0.687848
929_at	CD14	-0.590215	0.000728388	-0.659636	-0.520795
9296_at	ATP6V1F	0.661379	1.06876e-07	0.57267	0.750088
930_at	CD19	-0.876155	3.89199e-06	-0.984572	-0.767738
93081_at	TEX30	0.759003	7.16447e-07	0.697719	0.820287
9314_at	KLF4	-1.92796	1.85999e-08	-2.04434	-1.81157
9319_at	TRIP13	1.66564	3.38878e-08	1.5895	1.74177
9353_at	SLIT2	-0.53507	0.000246517	-0.678201	-0.39194
93594_at	TBC1D31	0.560528	3.65296e-08	0.483609	0.637448
9361_at	LONP1	0.630405	2.62387e-07	0.362217	0.898593
9367_at	RAB9A	-0.547518	3.42813e-07	-0.627167	-0.467868
9368_at	SLC9A3R1	-0.675713	3.34931e-07	-0.761412	-0.590013
9388_at	LIPG	1.18065	7.27367e-07	1.08628	1.27502
939_at	CD27	-0.860709	1.49075e-06	-0.984145	-0.737274
9397_at	NMT2	-0.641154	5.23479e-09	-0.746834	-0.535474
9404_at	LPXN	-0.581204	2.67655e-05	-0.728259	-0.434148
9421_at	HAND1	-0.557199	0.00543485	-0.691431	-0.422967
9429_at	ABCG2	-3.45666	7.69794e-10	-3.62709	-3.28622
9446_at	GSTO1	0.53504	6.62824e-06	0.386145	0.683935
9450_at	LY86	-0.585757	2.90768e-05	-0.77906	-0.392453
9452_at	ITM2A	-1.2365	3.78337e-08	-1.43224	-1.04076
9456_at	HOMER1	1.34315	1.10511e-08	1.14865	1.53766
9459_at	ARHGEF6	-0.574731	1.23696e-05	-0.726261	-0.4232
9465_at	AKAP7	-0.63188	1.54356e-06	-0.710013	-0.553746
948_at	CD36	-1.06154	7.15769e-08	-1.12993	-0.993157
9510_at	ADAMTS1	-0.992265	9.41725e-07	-1.18518	-0.79935
9516_at	LITAF	-0.702958	9.48272e-08	-0.834877	-0.571039
9518_at	GDF15	2.38528	7.97043e-08	2.27992	2.49063
9521_at	EEF1E1	1.10731	1.05518e-07	1.00256	1.21206
9525_at	VPS4B	-0.651162	7.45578e-08	-0.863566	-0.438757
9533_at	POLR1C	0.708878	4.58316e-08	0.550939	0.866816
9540_at	TP53I3	-0.998297	3.98579e-08	-1.09666	-0.899935
9547_at	CXCL14	-1.33248	0.000984678	-1.42688	-1.23809
9569_at	GTF2IRD1	1.42893	2.09087e-08	1.16558	1.69228
957_at	ENTPD5	-1.67133	4.74124e-09	-1.861	-1.48167
9582_at	APOBEC3B	-1.36572	8.34441e-09	-1.46867	-1.26277
9588_at	PRDX6	-0.954619	1.33734e-09	-1.10659	-0.802649
960_at	CD44	1.07227	5.30824e-09	0.728827	1.41572
9601_at	PDIA4	0.739071	2.96641e-07	0.674669	0.803474
9603_at	NFE2L3	1.51215	7.2752e-06	1.40757	1.61672
961_at	CD47	0.599594	4.30701e-07	0.48952	0.709668
9619_at	ABCG1	-0.577115	1.15009e-05	-0.722082	-0.432148
962_at	CD48	-1.09136	1.69671e-06	-1.53926	-0.643469
9631_at	NUP155	0.800812	3.05528e-07	0.577691	1.02393
9637_at	FEZ2	-0.59866	1.08847e-08	-0.829279	-0.36804
9650_at	MTFR1	0.519298	8.81094e-07	0.371671	0.666925
96764_at	TGS1	0.669442	8.75404e-07	0.578057	0.760827
9688_at	NUP93	0.597072	5.45908e-07	0.405986	0.788159
9725_at	TMEM63A	0.571289	2.23562e-06	0.350767	0.791811
9728_at	SECISBP2L	-0.533887	1.30491e-08	-0.682515	-0.385259
973_at	CD79A	-0.625228	4.44997e-07	-0.721344	-0.529112
9734_at	HDAC9	-0.695519	1.45595e-05	-0.767111	-0.623927
9735_at	KNTC1	0.605429	9.38394e-07	0.527554	0.683304
9764_at	KIAA0513	-1.08562	3.41093e-08	-1.18735	-0.983884
9766_at	SUSD6	-0.572989	4.48477e-06	-0.874353	-0.271624
9767_at	JADE3	0.782463	7.24865e-07	0.575993	0.988934
9768_at	KIAA0101	0.69591	0.000270858	0.560184	0.831636
9770_at	RASSF2	-0.627217	7.67083e-05	-0.8299	-0.424535
9777_at	TM9SF4	0.652223	3.79891e-05	0.57878	0.725666
9778_at	KIAA0232	-0.723222	1.59503e-08	-0.879028	-0.567416
978_at	CDA	-0.86767	1.50954e-06	-0.971299	-0.764041
9780_at	PIEZO1	0.604676	2.4364e-07	0.486158	0.723194
9787_at	DLGAP5	1.05538	8.08254e-07	0.930614	1.18015
9790_at	BMS1	0.523348	5.03644e-07	0.342098	0.704598
9791_at	PTDSS1	0.660403	2.08382e-07	0.582324	0.738482
9793_at	CKAP5	0.742645	1.31408e-08	0.612949	0.872342
9816_at	URB2	0.582343	7.28039e-08	0.202378	0.962307
983_at	CDK1	1.32848	5.69031e-08	1.22703	1.42992
9833_at	MELK	0.98182	5.60841e-07	0.908091	1.05555
9837_at	GINS1	1.2864	2.14855e-06	1.17643	1.39637
9839_at	ZEB2	-0.582765	3.2877e-05	-0.686149	-0.47938
9843_at	HEPH	-0.555137	1.43079e-05	-0.674141	-0.436134
9867_at	PJA2	-0.824163	1.687e-08	-1.14116	-0.507163
9881_at	TRANK1	-1.00915	1.31408e-08	-1.13193	-0.886369
9882_at	TBC1D4	0.507017	0.000121497	0.208737	0.805296
991_at	CDC20	1.09931	8.37533e-06	0.94607	1.25256
9912_at	ARHGAP44	-1.41436	1.01498e-08	-1.49803	-1.33069
9918_at	NCAPD2	0.722087	4.97694e-07	0.592192	0.851983
9920_at	KBTBD11	-0.990888	3.00487e-08	-1.09455	-0.887224
9926_at	LPGAT1	0.577986	1.98139e-05	0.505304	0.650668
9929_at	JOSD1	-0.669514	1.28336e-07	-1.00368	-0.335345
9933_at	KIAA0020	0.721398	1.48084e-07	0.617143	0.825653
9934_at	P2RY14	-1.38641	2.63721e-09	-1.46865	-1.30417
994_at	CDC25B	1.46334	1.00144e-08	1.34282	1.58386
9946_at	CRYZL1	-0.510246	8.27903e-07	-0.5644	-0.456092
9949_at	AMMECR1	0.543151	4.56296e-06	0.391713	0.69459
9961_at	MVP	-0.550706	5.62778e-08	-0.755015	-0.346397

## Sheet: S3_NonMeta.Comparison.DE
PROBEID	SYMBOL	logFC	adj.P.Val	CI.L	CI.R
10_at	NAT2	-1.374	1.15989e-08	-1.75296	-0.995046
10004_at	NAALADL1	-0.62736	1.97674e-05	-0.855627	-0.399093
10007_at	GNPDA1	0.53256	6.28077e-06	0.424636	0.640485
1001_at	CDH3	2.34014	3.18266e-14	2.17738	2.50291
100130100_at	LOC100130100	-0.509567	6.83132e-06	-0.661051	-0.358083
10020_at	GNE	-0.67572	0.00174336	-0.925494	-0.425946
10036_at	CHAF1A	0.541155	1.70253e-09	0.319533	0.762777
10050_at	SLC17A4	-2.44283	8.40513e-14	-2.59143	-2.29422
10051_at	SMC4	0.831368	1.07555e-08	0.633122	1.02961
1009_at	CDH11	0.940971	1.08743e-07	0.55849	1.32345
10098_at	TSPAN5	0.767029	2.35204e-09	0.671718	0.86234
10099_at	TSPAN3	-0.55865	8.22036e-06	-0.632008	-0.485292
10103_at	TSPAN1	-1.38856	1.74061e-08	-1.49065	-1.28646
10105_at	PPIF	0.568671	9.87264e-07	0.417806	0.719536
10110_at	SGK2	-1.63386	1.62529e-09	-1.72942	-1.5383
10112_at	KIF20A	1.16479	6.0811e-10	1.04786	1.28173
10113_at	PREB	0.524355	6.88866e-10	0.333743	0.714968
10130_at	PDIA6	0.672082	8.00671e-10	0.589137	0.755027
10131_at	TRAP1	1.01762	6.93172e-11	0.89271	1.14252
10133_at	OPTN	-0.697457	2.19454e-09	-0.872895	-0.522019
10135_at	NAMPT	0.58037	3.00059e-05	0.482564	0.678176
10142_at	AKAP9	-0.967235	2.52412e-11	-1.07596	-0.858508
10146_at	G3BP1	0.630288	8.91389e-08	0.472603	0.787972
1015_at	CDH17	-0.634848	1.78281e-06	-0.76127	-0.508426
10155_at	TRIM28	0.725665	9.8393e-09	0.603871	0.847459
10158_at	PDZK1IP1	0.82418	7.76858e-05	0.736076	0.912285
10162_at	LPCAT3	-0.525772	1.20555e-05	-0.687797	-0.363746
10166_at	SLC25A15	0.634738	9.45285e-07	0.430406	0.839069
10170_at	DHRS9	-2.37705	1.54648e-10	-2.75471	-1.99939
1019_at	CDK4	1.13006	1.75157e-10	1.00952	1.2506
10196_at	PRMT3	0.574524	1.79938e-08	0.43939	0.709657
10197_at	PSME3	0.696559	3.16199e-09	0.587663	0.805455
1020_at	CDK5	0.744191	2.05473e-08	0.609802	0.878579
10212_at	DDX39A	0.695375	2.73372e-06	0.483502	0.907248
10213_at	PSMD14	0.722381	4.25772e-09	0.562036	0.882727
10223_at	GPA33	-1.38794	4.79052e-09	-1.90326	-0.872627
10231_at	RCAN2	-1.28486	5.71542e-13	-1.38586	-1.18386
10241_at	CALCOCO2	-0.580877	5.86278e-10	-0.744202	-0.417552
10248_at	POP7	0.654611	6.88866e-10	0.487522	0.821701
1026_at	CDKN1A	-0.618849	2.46693e-05	-0.800234	-0.437464
10280_at	SIGMAR1	0.623942	3.39785e-10	0.48607	0.761814
10309_at	CCNO	0.61121	9.19303e-10	0.438314	0.784105
10328_at	EMC8	0.725688	2.21698e-10	0.605418	0.845959
1033_at	CDKN3	1.20915	1.05106e-08	0.985237	1.43306
10330_at	CNPY2	0.623897	2.38063e-09	0.516221	0.731572
10360_at	NPM3	0.958217	3.34478e-09	0.832664	1.08377
10370_at	CITED2	-0.693247	1.04277e-06	-0.856538	-0.529957
10396_at	ATP8A1	-0.553661	1.72134e-06	-0.68295	-0.424372
10397_at	NDRG1	-0.907208	2.34499e-07	-1.01883	-0.795583
10398_at	MYL9	-1.1196	0.0187682	-1.25829	-0.98092
10403_at	NDC80	0.649749	4.12543e-05	0.477728	0.82177
10413_at	YAP1	0.767132	3.32274e-08	0.507826	1.02644
10417_at	SPON2	0.879116	1.22686e-07	0.465818	1.29241
10418_at	SPON1	-0.78422	1.93919e-05	-0.962851	-0.60559
10419_at	PRMT5	0.863572	3.8581e-08	0.726581	1.00056
10420_at	TESK2	-0.693231	1.24915e-09	-0.799953	-0.586509
1043_at	CD52	-0.792873	1.75014e-05	-0.974475	-0.61127
10430_at	TMEM147	0.813991	1.99615e-11	0.720885	0.907098
10436_at	EMG1	0.675683	1.54913e-07	0.590145	0.761221
10439_at	OLFM1	-0.616055	4.9859e-08	-0.695534	-0.536575
10446_at	LRRN2	-0.974178	1.54648e-10	-1.12651	-0.821848
10455_at	ECI2	-1.17567	3.43268e-09	-1.28315	-1.06819
10457_at	GPNMB	-0.777628	0.00137411	-0.892022	-0.663234
10460_at	TACC3	0.773996	4.43695e-08	0.520113	1.02788
10462_at	CLEC10A	-1.00022	7.80088e-09	-1.16562	-0.83482
10465_at	PPIH	0.941104	9.77839e-08	0.712502	1.16971
10486_at	CAP2	-0.528673	0.0358634	-0.64214	-0.415206
10492_at	SYNCRIP	0.597462	1.0279e-07	0.42002	0.774904
1051_at	CEBPB	0.871024	4.8148e-08	0.724282	1.01777
10525_at	HYOU1	0.631151	2.94558e-06	0.463282	0.79902
10527_at	IPO7	0.684125	1.0378e-09	0.494784	0.873466
10528_at	NOP56	0.775112	1.20909e-09	0.58334	0.966884
10529_at	NEBL	1.00975	1.93094e-10	0.86407	1.15543
10535_at	RNASEH2A	1.18987	2.78308e-11	1.14105	1.23868
10537_at	UBD	2.59357	5.54641e-09	2.40353	2.78362
10539_at	GLRX3	0.785723	4.46341e-10	0.471587	1.09986
10544_at	PROCR	0.671696	1.78661e-05	0.470535	0.872857
10549_at	PRDX4	1.20698	2.34312e-09	1.09398	1.31997
10561_at	IFI44	0.973914	2.13009e-05	0.868873	1.07896
10562_at	OLFM4	1.68656	0.00176007	1.5277	1.84542
10564_at	ARFGEF2	0.571012	7.13577e-05	0.432428	0.709595
10574_at	CCT7	0.761244	7.11757e-12	0.693986	0.828503
10575_at	CCT4	0.761766	2.00102e-11	0.634259	0.889272
10576_at	CCT2	0.872863	9.74286e-10	0.755412	0.990313
1058_at	CENPA	1.10743	1.81566e-10	0.999485	1.21538
10581_at	IFITM2	1.26504	5.52314e-10	0.961691	1.56839
10590_at	SCGN	-1.55822	5.34861e-12	-1.7356	-1.38084
10592_at	SMC2	0.649039	1.74453e-07	0.495953	0.802124
10606_at	PAICS	1.18974	4.50207e-09	1.06539	1.31409
10615_at	SPAG5	0.754699	3.32642e-08	0.624418	0.884981
1062_at	CENPE	0.900296	6.63079e-09	0.760778	1.03981
10628_at	TXNIP	-0.924904	3.89768e-07	-1.00675	-0.843061
1063_at	CENPF	0.809849	1.94135e-09	0.52361	1.09609
10635_at	RAD51AP1	0.505506	0.000131855	0.403115	0.607896
10637_at	LEFTY1	-0.841076	0.0379378	-0.949449	-0.732702
10668_at	CGRRF1	-0.588378	9.73115e-08	-0.788433	-0.388323
1069_at	CETN2	0.687655	5.84462e-06	0.580126	0.795183
10694_at	CCT8	0.645288	9.8186e-10	0.523259	0.767318
10721_at	POLQ	0.584685	3.84386e-07	0.386691	0.782679
10732_at	TCFL5	0.971125	2.537e-05	0.759942	1.18231
10753_at	CAPN9	-0.826501	0.000322993	-0.965107	-0.687896
10769_at	PLK2	0.518037	0.0127811	0.411164	0.624909
10782_at	ZNF274	-0.546616	4.15989e-05	-0.632465	-0.460767
10788_at	IQGAP2	-1.25735	4.73263e-09	-1.43263	-1.08207
10797_at	MTHFD2	1.37378	6.16277e-11	1.27401	1.47355
10799_at	RPP40	0.931878	5.93556e-09	0.542328	1.32143
10808_at	HSPH1	1.10973	4.16111e-08	0.917699	1.30176
10819_at	OR7E14P	-0.523489	0.00100264	-0.691002	-0.355975
10856_at	RUVBL2	0.76405	1.63863e-09	0.677967	0.850133
1087_at	CEACAM7	-3.43897	2.81322e-10	-3.85438	-3.02356
10874_at	NMU	1.52483	6.09849e-05	1.37717	1.67249
10875_at	FGL2	-1.23042	3.44599e-09	-1.51539	-0.945442
10885_at	WDR3	0.710431	1.93551e-08	0.581522	0.839341
10891_at	PPARGC1A	-0.931635	4.6716e-09	-1.02657	-0.8367
10913_at	EDAR	0.79406	1.71146e-06	0.523878	1.06424
10916_at	MAGED2	0.517821	1.50358e-06	0.419225	0.616418
10917_at	BTNL3	-0.983484	5.6649e-10	-1.09094	-0.876025
10924_at	SMPDL3A	-2.06057	1.40565e-11	-2.33549	-1.78565
10926_at	DBF4	0.987332	4.07663e-09	0.746445	1.22822
10940_at	POP1	0.751924	1.31784e-11	0.655354	0.848494
10947_at	AP3M2	0.617166	1.72455e-06	0.456548	0.777784
10950_at	BTG3	0.564208	0.00025798	0.361373	0.767043
10953_at	TOMM34	0.972361	5.52314e-10	0.861193	1.08353
10954_at	PDIA5	0.516646	5.98787e-06	0.350506	0.682787
10963_at	STIP1	0.542293	5.44154e-07	0.314286	0.770299
10964_at	IFI44L	0.882155	0.000329862	0.702662	1.06165
10969_at	EBNA1BP2	0.73235	1.06494e-08	0.564052	0.900649
10973_at	ASCC3	0.543506	2.60866e-06	0.306424	0.780589
10974_at	ADIRF	-0.848528	0.000176468	-0.979825	-0.717231
10985_at	GCN1	0.501102	2.04875e-09	0.357024	0.645181
10998_at	SLC27A5	0.515324	7.85943e-06	0.376579	0.654069
11004_at	KIF2C	1.04004	8.21347e-12	0.916542	1.16355
11005_at	SPINK5	-1.47623	0.000426243	-1.56936	-1.3831
11012_at	KLK11	1.04406	1.93162e-05	0.855038	1.23309
11015_at	KDELR3	0.788423	3.66529e-09	0.667511	0.909335
11037_at	STON1	-0.607379	0.00912434	-0.815582	-0.399175
1104_at	RCC1	0.529776	2.7522e-08	0.245765	0.813788
11046_at	SLC35D2	-0.654274	1.97282e-08	-0.844271	-0.464278
11047_at	ADRM1	0.85141	6.86797e-08	0.752136	0.950683
11065_at	UBE2C	1.619	3.19731e-10	1.47829	1.75971
11072_at	DUSP14	1.06622	2.75952e-11	0.845286	1.28715
11113_at	CIT	0.675654	1.05425e-08	0.54874	0.802569
1113_at	CHGA	-1.58396	2.04061e-07	-1.69987	-1.46805
11130_at	ZWINT	0.833874	2.02368e-06	0.659375	1.00837
11142_at	PKIG	-0.644463	5.67804e-06	-0.843244	-0.445681
11145_at	PLA2G16	1.08735	2.79845e-06	0.729296	1.4454
11156_at	PTP4A3	0.539725	8.49643e-06	0.398718	0.680732
11170_at	FAM107A	-0.638861	2.88625e-08	-0.817558	-0.460164
11198_at	SUPT16H	0.572528	4.09647e-07	0.288457	0.856599
112_at	ADCY6	-0.556926	8.29781e-09	-0.760186	-0.353667
11202_at	KLK8	0.811135	2.36314e-06	0.668328	0.953942
11212_at	PROSC	-0.50998	5.57006e-07	-0.778237	-0.241723
11221_at	DUSP10	0.799877	5.21839e-08	0.587451	1.0123
11222_at	MRPL3	0.82963	1.09225e-08	0.615782	1.04348
11226_at	GALNT6	1.15611	1.08499e-07	1.02379	1.28844
1123_at	CHN1	0.702202	2.27124e-07	0.152091	1.25231
112399_at	EGLN3	-0.950164	8.15256e-08	-1.09032	-0.810008
11240_at	PADI2	-2.44909	3.46571e-12	-2.56985	-2.32833
11252_at	PACSIN2	-0.672776	2.20468e-10	-0.808671	-0.536881
11257_at	TP53TG1	-0.598376	9.08871e-07	-0.72979	-0.466963
11260_at	XPOT	1.10047	4.00524e-09	0.946517	1.25443
11261_at	CHP1	-0.876462	1.9636e-09	-1.00223	-0.750697
11320_at	MGAT4A	-0.678974	4.61783e-09	-0.828009	-0.529939
11326_at	VSIG4	-0.71282	3.96493e-07	-0.982307	-0.443332
11335_at	CBX3	1.05249	9.78782e-11	0.959784	1.14519
11339_at	OIP5	0.71459	1.17073e-05	0.45167	0.97751
11340_at	EXOSC8	0.729154	1.38593e-08	0.538961	0.919346
11343_at	MGLL	-1.30837	1.00286e-10	-1.42858	-1.18816
11346_at	SYNPO	-0.983336	2.06272e-10	-1.22153	-0.745144
114049_at	WBSCR22	0.7701	1.87377e-09	0.675336	0.864863
114112_at	TXNRD3	0.686459	2.87768e-09	0.590298	0.78262
114876_at	OSBPL1A	-1.13317	9.93422e-11	-1.29313	-0.9732
114884_at	OSBPL10	0.529872	1.27712e-05	0.368436	0.691307
114885_at	OSBPL11	-0.536915	1.13006e-07	-0.718919	-0.354911
114908_at	TMEM123	0.563493	1.5309e-05	0.405552	0.721434
115123_at	MARCH3	-0.802563	2.70434e-06	-1.0046	-0.600522
1152_at	CKB	-1.40503	2.83199e-06	-1.61541	-1.19465
115207_at	KCTD12	-0.673642	0.000400848	-0.817818	-0.529467
1153_at	CIRBP	-0.605477	4.90893e-07	-0.721733	-0.489221
115817_at	DHRS1	-0.656722	2.60305e-07	-0.821269	-0.492175
1164_at	CKS2	1.30793	4.28024e-09	1.17935	1.43652
116496_at	FAM129A	-1.09359	0.000106648	-1.28717	-0.900012
117178_at	SSX2IP	0.648952	2.42723e-08	0.535255	0.762649
1179_at	CLCA1	-2.54554	4.66053e-06	-2.66212	-2.42897
1181_at	CLCN2	-0.852941	4.79052e-09	-0.961043	-0.744839
1191_at	CLU	-1.20617	2.59082e-06	-1.45361	-0.958733
1212_at	CLTB	-0.512034	1.19277e-05	-0.703127	-0.320941
123803_at	NTAN1	-0.628365	2.05583e-11	-0.742104	-0.514627
124222_at	PAQR4	0.575991	1.0595e-08	0.386678	0.765304
125_at	ADH1B	-2.84364	5.06464e-11	-2.97805	-2.70924
125058_at	TBC1D16	0.889357	1.80351e-07	0.775679	1.00304
1259_at	CNGA1	-1.24668	3.67747e-09	-1.40959	-1.08378
126_at	ADH1C	-3.00274	6.57718e-10	-3.23714	-2.76835
126353_at	MISP	-0.598752	1.70309e-07	-0.967909	-0.229596
1264_at	CNN1	-1.53976	0.00119767	-1.72052	-1.359
1265_at	CNN2	0.636748	2.35204e-09	0.513129	0.760367
1277_at	COL1A1	1.87453	4.44313e-10	1.75748	1.99159
1278_at	COL1A2	1.46712	5.20701e-09	1.37335	1.56088
1281_at	COL3A1	0.698606	5.2833e-05	0.460968	0.936243
1282_at	COL4A1	1.25105	8.3072e-09	1.13176	1.37035
1284_at	COL4A2	0.666602	0.00115583	0.479842	0.853361
1289_at	COL5A1	0.761952	6.1338e-06	0.62718	0.896724
1290_at	COL5A2	1.16751	5.38448e-08	0.991549	1.34347
1293_at	COL6A3	0.907307	2.65812e-05	0.799145	1.01547
1294_at	COL7A1	0.581059	1.29682e-07	0.402671	0.759447
1299_at	COL9A3	0.996725	8.03039e-06	0.847156	1.14629
1306_at	COL15A1	0.622044	0.00581501	0.480114	0.763974
1308_at	COL17A1	-0.814615	4.36251e-05	-0.924951	-0.704279
131578_at	LRRC15	0.585469	0.000151313	0.35658	0.814358
1316_at	KLF6	-0.508182	0.000977559	-0.648191	-0.368173
1346_at	COX7A1	-0.789737	0.000300267	-0.984803	-0.59467
1359_at	CPA3	-0.906396	8.76571e-05	-1.09554	-0.717248
1366_at	CLDN7	-0.721101	3.75855e-07	-0.882042	-0.56016
1368_at	CPM	-1.4432	2.49832e-10	-1.56611	-1.32028
1376_at	CPT2	-0.730049	6.22097e-10	-0.863261	-0.596838
138151_at	NACC2	-0.502738	0.000316559	-0.657908	-0.347568
140_at	ADORA3	-0.870245	4.39518e-08	-1.12192	-0.61857
140461_at	ASB8	-0.536479	4.33544e-10	-0.647744	-0.425214
140465_at	MYL6B	0.596329	3.62207e-07	0.352346	0.840311
140578_at	CHODL	-0.731139	1.4237e-06	-0.980929	-0.481349
140803_at	TRPM6	-1.68352	5.71542e-13	-1.90827	-1.45878
1410_at	CRYAB	-1.04799	0.000182678	-1.15291	-0.943066
142_at	PARP1	0.668202	5.57197e-09	0.435268	0.901137
1429_at	CRYZ	0.627353	2.46394e-05	0.520605	0.734101
1434_at	CSE1L	1.46034	2.00102e-11	0.942863	1.97781
1436_at	CSF1R	-0.568604	1.29927e-06	-0.736376	-0.400833
1462_at	VCAN	0.85786	2.66269e-06	0.762024	0.953695
1465_at	CSRP1	-0.764693	0.00217452	-1.02877	-0.500619
146909_at	KIF18B	0.914409	2.75636e-08	0.834281	0.994537
147179_at	WIPF2	-0.529894	4.46341e-10	-0.665879	-0.393909
1479_at	CSTF3	0.581738	1.52684e-09	0.472328	0.691147
150_at	ADRA2A	-0.983562	0.00010807	-1.09845	-0.868673
1503_at	CTPS1	1.4078	1.46927e-11	1.19013	1.62547
150726_at	FBXO41	0.5572	4.9516e-09	0.458506	0.655894
1511_at	CTSG	-0.767205	1.76626e-06	-0.884725	-0.649685
1512_at	CTSH	0.687494	0.000265676	0.46577	0.909219
1515_at	CTSV	0.79632	1.3699e-05	0.590991	1.00165
1520_at	CTSS	-0.645833	2.39394e-05	-0.794883	-0.496782
154_at	ADRB2	-0.582187	5.24043e-07	-0.686354	-0.47802
155400_at	NSUN5P1	0.670976	7.18343e-06	0.517064	0.824888
1577_at	CYP3A5	-0.604201	0.00878309	-0.755028	-0.453374
158427_at	TSTD2	-0.510781	6.57572e-07	-0.679849	-0.341713
1593_at	CYP27A1	-0.607961	5.72883e-08	-0.745951	-0.469972
1595_at	CYP51A1	0.511281	0.000914497	0.332408	0.690154
16_at	AARS	0.828809	3.58621e-12	0.721024	0.936595
1602_at	DACH1	0.832449	8.32654e-07	0.557812	1.10709
1604_at	CD55	1.06433	1.70942e-05	0.969977	1.15869
1606_at	DGKA	-0.523098	3.23633e-06	-0.672298	-0.373899
161291_at	TMEM30B	-0.833722	2.31694e-07	-0.949157	-0.718286
1615_at	DARS	0.605442	1.11733e-07	0.468148	0.742736
1634_at	DCN	-0.875162	0.000168857	-0.942825	-0.8075
163486_at	DENND1B	-0.843471	4.80054e-09	-0.94218	-0.744762
1635_at	DCTD	0.816037	1.03481e-11	0.70627	0.925803
1645_at	AKR1C1	-0.853396	6.38635e-06	-0.992292	-0.714501
1646_at	AKR1C2	-1.04401	2.91916e-07	-1.13472	-0.953299
1657_at	DMXL1	-0.74631	1.13077e-09	-0.923612	-0.569008
1662_at	DDX10	0.647762	5.62422e-08	0.534374	0.76115
1663_at	DDX11	0.675091	1.23452e-05	0.485185	0.864997
166647_at	ADGRA3	-0.698138	3.16099e-08	-0.850072	-0.546205
1671_at	DEFA6	1.26618	0.000418081	1.11873	1.41362
1672_at	DEFB1	-1.76535	3.8638e-09	-1.87477	-1.65593
1674_at	DES	-1.29392	0.00525087	-1.50556	-1.08228
1675_at	CFD	-2.22796	2.20468e-10	-2.35655	-2.09937
1677_at	DFFB	0.649798	9.85135e-09	0.510789	0.788807
169611_at	OLFML2A	-0.5379	0.000632292	-0.707935	-0.367866
171023_at	ASXL1	0.620516	5.0329e-06	0.473653	0.76738
171586_at	ABHD3	-1.36459	6.6451e-07	-1.52011	-1.20908
1717_at	DHCR7	1.05656	2.13895e-11	0.956273	1.15685
1728_at	NQO1	0.563005	0.00458627	0.455674	0.670336
1736_at	DKC1	1.1871	1.34646e-10	1.05441	1.31979
1763_at	DNA2	0.583789	2.46729e-06	0.440496	0.727082
1776_at	DNASE1L3	-1.92668	8.79465e-09	-2.09727	-1.75608
1785_at	DNM2	-0.512005	3.32274e-08	-0.647115	-0.376894
1786_at	DNMT1	1.16085	1.24915e-09	0.828729	1.49296
1794_at	DOCK2	-0.717464	5.79728e-07	-0.878621	-0.556307
1798_at	DPAGT1	0.521149	1.43517e-05	0.360458	0.68184
18_at	ABAT	-0.719976	9.9029e-06	-0.796609	-0.643344
1800_at	DPEP1	2.04484	2.75847e-09	1.92619	2.16349
1806_at	DPYD	-0.592123	5.67603e-05	-0.937333	-0.246913
1811_at	SLC26A3	-3.70409	1.35267e-09	-3.83867	-3.5695
1820_at	ARID3A	0.615936	2.33506e-05	0.467896	0.763976
1824_at	DSC2	-0.789187	2.08053e-06	-1.0401	-0.538271
183_at	AGT	1.00229	6.05225e-07	0.860221	1.14437
1831_at	TSC22D3	-0.740541	7.43039e-05	-0.873824	-0.607258
1836_at	SLC26A2	-3.64509	5.71542e-13	-3.89068	-3.3995
1841_at	DTYMK	0.738038	4.25772e-09	0.63553	0.840545
1844_at	DUSP2	0.546462	6.25787e-05	0.311705	0.781219
1846_at	DUSP4	1.68716	6.07719e-08	1.44458	1.92974
1875_at	E2F5	0.529712	9.54845e-07	0.38681	0.672614
1890_at	TYMP	0.651038	0.000211026	0.437054	0.865022
1891_at	ECH1	-0.758803	4.87569e-06	-0.907516	-0.61009
1894_at	ECT2	1.36535	1.40943e-10	1.22815	1.50254
19_at	ABCA1	-0.794168	4.45006e-07	-1.04319	-0.545146
1902_at	LPAR1	-0.791516	5.38314e-12	-0.902345	-0.680687
1908_at	EDN3	-0.913355	9.93422e-11	-1.09333	-0.733381
191_at	AHCY	1.15819	3.68745e-09	1.00635	1.31003
1910_at	EDNRB	-0.738523	1.87304e-10	-0.871704	-0.605343
1945_at	EFNA4	0.624142	1.08791e-05	0.521735	0.726548
1951_at	CELSR3	0.634761	3.4522e-11	0.496408	0.773114
1962_at	EHHADH	-0.661394	1.04796e-05	-0.814032	-0.508755
1969_at	EPHA2	0.516993	0.00820152	0.324658	0.709327
1978_at	EIF4EBP1	0.854074	6.21745e-09	0.568201	1.13995
1984_at	EIF5A	0.856329	0.000120223	0.0166301	1.69603
1994_at	ELAVL1	0.577272	8.66215e-10	0.435143	0.719402
2_at	A2M	-0.917234	1.39752e-08	-0.985831	-0.848636
2012_at	EMP1	-1.31423	3.68506e-07	-1.57976	-1.04869
2023_at	ENO1	0.845456	3.29097e-11	0.723057	0.967854
203068_at	TUBB	0.846461	4.85069e-09	0.667115	1.02581
2034_at	EPAS1	-0.73236	2.51595e-10	-1.00314	-0.461583
2037_at	EPB41L2	0.74104	9.65553e-06	0.526568	0.955513
2041_at	EPHA1	0.608489	1.48316e-06	-0.00190292	1.21888
2048_at	EPHB2	0.588105	1.70319e-06	0.237629	0.938582
2049_at	EPHB3	1.05597	5.8042e-07	0.942255	1.16969
2053_at	EPHX2	-1.41829	5.38314e-12	-1.49534	-1.34124
2058_at	EPRS	0.579769	1.93223e-09	0.358361	0.801176
206358_at	SLC36A1	-1.335	5.18882e-11	-1.60388	-1.06611
2091_at	FBL	0.806748	1.74216e-08	0.494894	1.1186
2110_at	ETFDH	-1.06096	2.45632e-11	-1.31187	-0.810043
2114_at	ETS2	0.838854	2.52525e-07	0.664449	1.01326
2118_at	ETV4	1.01087	1.24687e-10	0.915984	1.10576
2123_at	EVI2A	-0.573569	0.000124894	-0.713408	-0.43373
2124_at	EVI2B	-0.765775	2.5145e-07	-0.900488	-0.631061
214_at	ALCAM	0.681703	8.16637e-05	0.522748	0.840657
2146_at	EZH2	1.1947	4.6716e-09	1.09464	1.29475
2149_at	F2R	0.514037	0.00138041	0.360608	0.667466
2150_at	F2RL1	-0.918928	8.48189e-06	-1.09389	-0.743971
216_at	ALDH1A1	-0.651433	0.0124283	-0.964775	-0.338091
2161_at	F12	0.936777	3.18791e-08	0.763498	1.11006
2162_at	F13A1	-1.52553	1.69683e-10	-1.66539	-1.38567
2167_at	FABP4	-2.17125	1.50737e-07	-2.39569	-1.94681
2168_at	FABP1	-2.3501	1.45051e-07	-2.4638	-2.2364
2175_at	FANCA	0.525106	2.09242e-10	0.316263	0.733948
2180_at	ACSL1	0.694504	0.000377984	0.400484	0.988524
2189_at	FANCG	0.765593	6.06919e-09	0.497573	1.03361
2192_at	FBLN1	-1.02098	1.15429e-07	-1.20197	-0.839985
2193_at	FARSA	0.584357	1.87304e-10	0.404927	0.763786
2195_at	FAT1	0.570106	2.48466e-06	0.438776	0.701437
2199_at	FBLN2	-0.596852	1.57489e-05	-0.745199	-0.448504
2202_at	EFEMP1	-0.741407	2.82597e-05	-0.827073	-0.65574
220972_at	MARCH8	-0.979167	1.02999e-11	-1.10032	-0.858012
221061_at	FAM171A1	-0.617386	1.78591e-07	-0.842796	-0.391976
2213_at	FCGR2B	-0.526143	0.00382117	-0.697391	-0.354896
2215_at	FCGR3B	1.24902	3.21549e-05	0.947942	1.55009
2217_at	FCGRT	-0.84621	8.46684e-08	-0.989183	-0.703238
222161_at	DKFZP586I1420	-0.539226	6.99912e-06	-0.947848	-0.130603
2224_at	FDPS	0.70912	2.16963e-07	0.618156	0.800083
2237_at	FEN1	1.11124	3.86645e-10	0.803081	1.4194
2252_at	FGF7	-0.584566	0.00149494	-0.69778	-0.471353
2258_at	FGF13	-0.722378	0.000484828	-1.14729	-0.297466
2263_at	FGFR2	-0.640955	6.10615e-06	-0.716216	-0.565694
2273_at	FHL1	-1.49766	3.63099e-06	-1.72388	-1.27144
22795_at	NID2	0.573495	4.81551e-05	0.45319	0.6938
22802_at	CLCA4	-4.47627	3.4522e-11	-4.74779	-4.20475
22822_at	PHLDA1	0.962087	1.10843e-08	0.804449	1.11973
22878_at	TRAPPC8	-0.582532	6.93613e-10	-0.759914	-0.40515
2288_at	FKBP4	0.50653	1.89324e-05	0.221634	0.791427
22880_at	MORC2	0.763428	1.50203e-11	0.568438	0.958419
22884_at	WDR37	-0.541364	6.74432e-08	-0.674209	-0.408519
22903_at	BTBD3	-1.16937	1.1648e-09	-1.26546	-1.07328
22928_at	SEPHS2	-0.561189	1.16845e-06	-0.654304	-0.468074
2294_at	FOXF1	-0.848762	1.67383e-06	-0.991584	-0.705939
22948_at	CCT5	0.641979	1.49098e-10	0.512056	0.771903
2295_at	FOXF2	-1.56901	5.17893e-10	-1.71729	-1.42074
22974_at	TPX2	1.87099	5.20207e-11	1.81408	1.9279
22976_at	PAXIP1	0.849508	1.07566e-09	0.728742	0.970275
22984_at	PDCD11	0.626647	1.32871e-10	0.53235	0.720943
23024_at	PDZRN3	-0.767084	0.000115752	-0.892298	-0.64187
23028_at	KDM1A	0.563355	1.3828e-08	0.386934	0.739776
23035_at	PHLPP2	-1.83368	5.71542e-13	-2.02847	-1.63888
23048_at	FNBP1	-1.01125	2.13189e-09	-1.13013	-0.892363
2305_at	FOXM1	1.25633	1.89506e-09	1.06009	1.45257
23052_at	ENDOD1	-1.12505	8.53622e-11	-1.31085	-0.939249
23082_at	PPRC1	0.58492	1.65437e-07	0.472704	0.697136
23086_at	EXPH5	-0.647397	1.36943e-05	-1.0907	-0.204093
23090_at	ZNF423	-0.57095	0.00140932	-0.664911	-0.47699
23136_at	EPB41L3	-1.4525	1.18341e-10	-1.61176	-1.29323
23139_at	MAST2	-0.575234	1.27317e-08	-0.673493	-0.476974
23150_at	FRMD4B	-0.691706	3.66325e-07	-0.842812	-0.5406
23151_at	GRAMD4	-0.541334	1.52401e-06	-0.682026	-0.400641
23158_at	TBC1D9	-0.614428	4.68101e-08	-0.795691	-0.433164
23160_at	WDR43	0.798409	2.84357e-08	0.632604	0.964215
23165_at	NUP205	0.883172	7.61293e-11	0.717974	1.04837
23166_at	STAB1	-1.03063	4.02773e-12	-1.2087	-0.852553
23169_at	SLC35D1	-0.973653	8.90739e-10	-1.10926	-0.838042
2317_at	FLNB	-0.526607	3.00896e-06	-0.789657	-0.263557
23171_at	GPD1L	-1.13144	5.71542e-13	-1.2828	-0.980068
23179_at	RGL1	-0.578253	2.02885e-06	-0.704141	-0.452365
23212_at	RRS1	0.790288	1.98541e-10	0.710688	0.869889
23213_at	SULF1	1.7538	1.35834e-09	1.57914	1.92847
23218_at	NBEAL2	0.604336	5.23811e-08	0.348826	0.859847
23220_at	DTX4	-0.537441	2.17991e-06	-0.8112	-0.263682
23223_at	RRP12	0.621813	1.08423e-10	0.514403	0.729222
23225_at	NUP210	0.634899	5.96438e-08	0.512158	0.757639
23228_at	PLCL2	-1.03742	4.58873e-10	-1.28519	-0.789655
23242_at	COBL	-0.616251	9.98478e-06	-0.772034	-0.460467
23246_at	BOP1	1.15616	4.71598e-12	0.990967	1.32134
23253_at	ANKRD12	-0.667371	2.69029e-10	-0.919803	-0.414938
23255_at	MTCL1	0.575492	0.0144595	0.447501	0.703483
2329_at	FMO4	-1.05269	1.34561e-10	-1.18882	-0.916558
2330_at	FMO5	-1.02265	2.61514e-08	-1.12195	-0.923359
23302_at	WSCD1	-1.18744	1.2405e-12	-1.28183	-1.09306
23303_at	KIF13B	-0.814902	7.69547e-10	-0.921305	-0.708499
23306_at	NEMP1	0.564579	1.20239e-08	0.339109	0.790048
23310_at	NCAPD3	0.855832	1.82243e-10	0.684986	1.02668
23312_at	DMXL2	-0.527608	2.16528e-05	-0.722312	-0.332905
23314_at	SATB2	-0.741338	6.77212e-05	-0.977335	-0.505341
23327_at	NEDD4L	-0.978381	4.159e-10	-1.08742	-0.869345
23331_at	TTC28	-0.549481	6.13328e-08	-0.692583	-0.406379
23333_at	DPY19L1	1.14068	6.17106e-11	1.02098	1.26037
23335_at	WDR7	-0.652375	1.52128e-08	-0.776561	-0.528188
23336_at	SYNM	-1.85843	0.000585056	-2.11555	-1.6013
23345_at	SYNE1	-0.80455	7.49891e-07	-0.924029	-0.685071
23347_at	SMCHD1	-0.650206	3.31788e-08	-1.34424	0.0438238
2335_at	FN1	0.688799	0.0290075	0.483925	0.893673
23362_at	PSD3	-0.584667	2.2687e-07	-0.774495	-0.394839
23370_at	ARHGEF18	-0.747036	8.56252e-10	-0.947712	-0.546361
23382_at	AHCYL2	-1.65852	2.09242e-10	-1.75741	-1.55963
23384_at	SPECC1L	-0.75703	4.58623e-10	-0.877542	-0.636519
23394_at	ADNP	0.801469	7.89598e-08	0.666515	0.936424
23397_at	NCAPH	0.99526	4.81695e-10	0.729459	1.26106
23404_at	EXOSC2	0.628806	1.4169e-10	0.505382	0.75223
23423_at	TMED3	0.54039	2.28646e-06	0.228921	0.851859
23424_at	TDRD7	-0.505646	5.1876e-07	-0.667392	-0.3439
23450_at	SF3B3	0.739056	1.0147e-12	0.3581	1.12001
23461_at	ABCA5	-1.07291	1.06154e-08	-1.24141	-0.904413
23474_at	ETHE1	-1.18872	2.56463e-11	-1.31983	-1.0576
23481_at	PES1	0.548087	4.73263e-09	0.433769	0.662406
23483_at	TGDS	0.711003	2.0776e-09	0.529248	0.892758
23492_at	CBX7	-0.865204	5.15929e-08	-1.00337	-0.727043
23495_at	TNFRSF13B	-0.546961	3.24562e-07	-0.657796	-0.436126
2350_at	FOLR2	-0.97541	6.41521e-11	-1.10729	-0.843534
23500_at	DAAM2	-0.722286	5.7146e-10	-0.940949	-0.503623
23505_at	TMEM131	-0.79454	1.29643e-08	-1.00216	-0.586924
23518_at	R3HDM1	0.525515	1.6612e-07	0.136001	0.91503
2356_at	FPGS	0.520399	1.27006e-08	-0.42314	1.46394
23560_at	GTPBP4	1.01579	4.46341e-10	0.270257	1.76132
23563_at	CHST5	-0.553324	0.000753861	-0.799943	-0.306704
23564_at	DDAH2	-0.515966	5.20705e-05	-0.7157	-0.316233
2357_at	FPR1	0.678497	0.00124296	0.527647	0.829347
23585_at	TMEM50A	-0.590571	3.28308e-08	-0.74406	-0.437082
23594_at	ORC6	1.13803	1.00931e-06	1.01339	1.26267
23596_at	OPN3	-1.22387	2.01943e-08	-1.37971	-1.06803
23597_at	ACOT9	0.616917	4.57185e-10	0.454685	0.779148
23603_at	CORO1C	0.605859	6.73718e-06	0.388434	0.823285
23607_at	CD2AP	-0.505591	4.87491e-08	-0.665387	-0.345796
23635_at	SSBP2	-0.800443	2.33794e-07	-1.17492	-0.425966
23636_at	NUP62	0.538712	1.05398e-07	0.357302	0.720122
23649_at	POLA2	0.58605	1.04141e-08	0.327966	0.844134
23650_at	TRIM29	1.65831	1.31784e-11	1.53681	1.77982
23673_at	STX12	-0.676563	5.94278e-11	-0.984894	-0.368232
23677_at	SH3BP4	0.781709	3.53346e-07	0.636208	0.927209
23753_at	SDF2L1	0.517944	3.0083e-05	0.405983	0.629906
23760_at	PITPNB	0.523923	3.57761e-09	0.361311	0.686535
24137_at	KIF4A	1.31705	2.83652e-09	1.18266	1.45145
24140_at	FTSJ1	0.652245	6.29383e-11	0.337325	0.967164
24148_at	PRPF6	0.501607	0.00022478	0.320987	0.682227
2487_at	FRZB	-1.1049	1.51446e-06	-1.30655	-0.903243
2495_at	FTH1	-0.957212	1.34561e-10	-1.05123	-0.863195
2517_at	FUCA1	-1.47666	4.48357e-12	-1.62509	-1.32824
2521_at	FUS	0.527312	7.31349e-09	0.385932	0.668692
2523_at	FUT1	0.571792	4.38007e-08	0.432622	0.710962
2530_at	FUT8	0.605878	1.1669e-05	0.491006	0.72075
2532_at	ACKR1	-0.691692	1.16757e-05	-0.876439	-0.506944
2537_at	IFI6	1.44563	3.65262e-08	1.30533	1.58593
253959_at	RALGAPA1	-0.770937	1.46443e-07	-1.08651	-0.455369
254531_at	LPCAT4	-0.686976	3.2599e-07	-0.817135	-0.556816
2553_at	GABPB1	0.50139	1.41319e-09	0.389725	0.613055
2564_at	GABRE	0.557956	0.00121168	0.366627	0.749285
25797_at	QPCT	0.764088	8.7581e-06	0.540443	0.987733
25800_at	SLC39A6	0.850272	1.38593e-08	0.697959	1.00259
25802_at	LMOD1	-0.72178	0.00225915	-0.906193	-0.537367
25805_at	BAMBI	0.88238	0.00241785	0.706577	1.05818
25825_at	BACE2	1.37625	6.60442e-11	1.1584	1.59411
25840_at	METTL7A	-1.83566	9.52901e-13	-1.98184	-1.68949
25849_at	PARM1	-1.08398	1.58832e-06	-1.2367	-0.931254
25878_at	MXRA5	0.504055	0.00571847	0.367141	0.640969
25891_at	PAMR1	-0.560504	5.92942e-07	-0.803255	-0.317754
25903_at	OLFML2B	0.884509	3.00917e-06	0.76961	0.999408
25907_at	TMEM158	1.11748	4.09718e-10	0.997325	1.23764
25913_at	POT1	0.636018	2.3741e-08	0.4034	0.868635
259266_at	ASPM	1.20928	1.93551e-08	0.977789	1.44078
25928_at	SOSTDC1	-0.669499	6.27649e-06	-0.96806	-0.370938
25940_at	FAM98A	0.548443	1.1954e-08	0.341064	0.755822
25945_at	PVRL3	-0.67045	3.58701e-07	-1.11152	-0.229379
25959_at	KANK2	-0.667454	0.000458041	-0.790604	-0.544304
25994_at	HIGD1A	-0.999916	6.85572e-11	-1.12324	-0.876595
25996_at	REXO2	0.614651	5.25365e-06	0.501652	0.727649
26_at	AOC1	-1.59649	6.4e-09	-1.82435	-1.36863
26027_at	ACOT11	-0.567807	1.8382e-07	-0.64486	-0.490754
26031_at	OSBPL3	0.984949	3.80477e-11	0.272143	1.69776
26040_at	SETBP1	-0.966714	4.80054e-09	-1.21389	-0.719543
26112_at	CCDC69	-1.08568	6.43721e-06	-1.18573	-0.985628
26155_at	NOC2L	0.520756	3.92504e-07	0.442983	0.598529
2617_at	GARS	1.15885	2.5136e-11	1.02629	1.29141
26175_at	TMEM251	-0.593864	1.58427e-08	-0.740511	-0.447217
26207_at	PITPNC1	0.697643	2.19454e-09	0.564996	0.83029
26227_at	PHGDH	1.01746	3.479e-07	0.890714	1.1442
26271_at	FBXO5	0.648569	2.64256e-07	0.364006	0.933133
26275_at	HIBCH	-0.598205	1.18004e-05	-0.71617	-0.480239
2628_at	GATM	-0.834318	1.62384e-07	-0.919604	-0.749032
2633_at	GBP1	0.743344	0.000261991	0.573639	0.91305
26353_at	HSPB8	-1.03047	0.00384427	-1.17371	-0.887229
26354_at	GNL3	1.19237	2.69602e-09	1.09681	1.28793
26355_at	FAM162A	-0.703612	1.35267e-09	-0.806253	-0.600971
2641_at	GCG	-2.9511	8.88795e-08	-3.12916	-2.77303
2647_at	BLOC1S1	-0.665265	6.44941e-09	-0.762286	-0.568245
26470_at	SEZ6L2	0.54094	1.06199e-05	0.364784	0.717097
26471_at	NUPR1	-0.62435	0.000393427	-0.695337	-0.553362
2648_at	KAT2A	0.52004	1.59302e-06	0.310691	0.72939
26499_at	PLEK2	0.809765	3.37655e-07	0.64526	0.974269
26503_at	SLC17A5	-0.659131	5.46847e-06	-0.851738	-0.466524
26504_at	CNNM4	-1.16188	2.00102e-11	-1.23648	-1.08727
26574_at	AATF	0.535275	3.57761e-09	0.40165	0.6689
26585_at	GREM1	0.761665	0.0093413	0.506738	1.01659
26586_at	CKAP2	1.00438	2.44699e-09	0.901133	1.10763
26608_at	TBL2	0.507714	1.10086e-06	0.346912	0.668516
26747_at	NUFIP1	0.835581	2.25788e-08	0.705632	0.96553
26973_at	CHORDC1	0.7383	5.04063e-07	0.660274	0.816325
26994_at	RNF11	-0.572222	8.35787e-08	-0.769342	-0.375102
27000_at	DNAJC2	0.859151	4.38443e-08	0.737122	0.98118
27042_at	DIEXF	0.558202	2.75847e-09	0.464358	0.652047
27044_at	SND1	0.588262	4.35453e-08	0.404192	0.772333
2707_at	GJB3	0.627932	1.53095e-07	0.439316	0.816549
27074_at	LAMP3	0.704875	0.000103012	0.562866	0.846884
271_at	AMPD2	0.590009	8.34899e-10	0.459755	0.720263
27134_at	TJP3	-0.56389	8.50744e-06	-0.735434	-0.392347
27141_at	CIDEB	-0.592617	3.03009e-10	-0.731029	-0.454205
27147_at	DENND2A	-1.04509	5.84281e-10	-1.18011	-0.91007
27163_at	NAAA	-1.11247	4.38042e-11	-1.21716	-1.00778
2717_at	GLA	0.756305	2.36513e-07	0.363647	1.14896
27250_at	PDCD4	-1.44436	1.73649e-11	-1.65096	-1.23775
27253_at	PCDH17	0.768879	4.26961e-08	0.589795	0.947962
27284_at	SULT1B1	-1.25173	4.68489e-08	-1.36513	-1.13834
27292_at	DIMT1	0.534675	1.17647e-07	0.260209	0.80914
27295_at	PDLIM3	-0.864764	0.00125454	-1.05576	-0.673766
27299_at	ADAMDEC1	-2.72408	5.38e-12	-2.79075	-2.65741
27306_at	HPGDS	-1.4017	4.33341e-11	-1.5125	-1.29091
27339_at	PRPF19	0.594202	4.07663e-09	0.414127	0.774277
27340_at	UTP20	0.706239	5.99528e-08	0.307879	1.1046
27346_at	TMEM97	1.41088	8.22336e-10	1.27973	1.54203
2739_at	GLO1	0.741192	1.74898e-09	0.654597	0.827787
275_at	AMT	-0.716098	1.48113e-05	-0.822438	-0.609757
2762_at	GMDS	0.621565	0.000130207	0.409696	0.833435
2766_at	GMPR	0.520557	9.64139e-05	0.325521	0.715592
2767_at	GNA11	-1.12514	4.85538e-12	-1.30412	-0.946156
2769_at	GNA15	0.661165	1.34813e-05	0.5646	0.757729
2770_at	GNAI1	-0.572538	6.99933e-05	-0.655998	-0.489078
2788_at	GNG7	-0.583322	2.42652e-09	-0.949982	-0.216661
2821_at	GPI	0.727235	5.81185e-10	0.572681	0.881789
28231_at	SLCO4A1	2.32107	3.20131e-12	2.16161	2.48053
283537_at	SLC46A3	-1.12514	4.56139e-11	-1.24033	-1.00995
285527_at	FRYL	-0.569727	3.40954e-05	-0.720039	-0.419415
2872_at	MKNK2	-0.519176	4.67684e-07	-0.664388	-0.373964
2877_at	GPX2	0.865026	3.28375e-08	0.687819	1.04223
28778_at	IGLV6-57	-0.5406	0.00435189	-0.768526	-0.312674
2878_at	GPX3	-1.34115	8.49619e-09	-1.42329	-1.25902
28797_at	IGLV3-19	-0.999032	1.80377e-05	-1.18427	-0.813792
288_at	ANK3	-1.14802	2.52127e-10	-1.48223	-0.813808
28803_at	IGLV3-10	-0.789311	0.000648965	-0.948439	-0.630183
28815_at	IGLV2-14	-1.20104	1.16207e-06	-1.37388	-1.0282
28825_at	IGLV1-40	-1.26289	1.07346e-06	-1.56914	-0.956641
2886_at	GRB7	0.611593	2.38805e-06	0.361512	0.861675
2887_at	GRB10	0.693267	2.5025e-09	0.30096	1.08557
28908_at	IGKV4-1	-1.03852	7.20483e-05	-1.1678	-0.909234
28960_at	DCPS	0.587291	2.10986e-08	0.441405	0.733177
28966_at	SNX24	-0.676542	3.98922e-08	-0.801287	-0.551796
28969_at	BZW2	0.631845	7.16773e-08	0.308398	0.955292
28974_at	C19orf53	0.504406	1.19425e-08	0.0798911	0.928922
28977_at	MRPL42	0.575999	2.53501e-06	0.491073	0.660924
28985_at	MCTS1	0.579406	4.88402e-07	0.301579	0.857234
28986_at	MAGEH1	-0.534611	0.000472226	-0.676763	-0.392458
290_at	ANPEP	-2.96999	1.81166e-10	-3.04209	-2.89789
29028_at	ATAD2	0.934374	4.09718e-10	0.765757	1.10299
2907_at	GRINA	0.657903	5.8109e-08	0.584851	0.730956
2908_at	NR3C1	-0.989057	1.30422e-09	-1.10197	-0.876143
29091_at	STXBP6	0.580945	6.58503e-06	0.189557	0.972332
29103_at	DNAJC15	0.606977	6.41005e-05	0.495064	0.71889
29107_at	NXT1	0.759058	4.54115e-07	0.674489	0.843628
29127_at	RACGAP1	0.950846	1.31709e-07	0.820653	1.08104
2919_at	CXCL1	2.78091	9.93422e-11	2.63945	2.92238
2920_at	CXCL2	2.59871	2.86103e-09	2.43966	2.75775
2921_at	CXCL3	3.08911	1.88737e-10	2.93221	3.24602
2923_at	PDIA3	0.569806	8.16902e-05	0.22299	0.916622
2934_at	GSN	-0.636652	0.000109578	-0.831004	-0.442299
2935_at	GSPT1	0.621434	2.88078e-07	0.510704	0.732165
2949_at	GSTM5	-0.640591	1.9628e-08	-0.833953	-0.447228
2950_at	GSTP1	0.822468	7.11757e-12	0.744656	0.90028
2956_at	MSH6	0.998399	3.29235e-11	0.821344	1.17545
2961_at	GTF2E2	0.573887	1.74977e-07	0.289048	0.858725
2971_at	GTF3A	1.00416	2.03529e-08	0.929257	1.07907
29760_at	BLNK	-0.752572	1.04823e-05	-0.857781	-0.647363
29789_at	OLA1	0.680117	1.49073e-07	0.590907	0.769328
2980_at	GUCA2A	-4.16693	1.0147e-12	-4.98233	-3.35152
29802_at	VPREB3	-0.701997	2.46865e-05	-0.774503	-0.629491
2981_at	GUCA2B	-3.06108	1.2837e-12	-3.23629	-2.88586
2984_at	GUCY2C	-0.543472	0.00156542	-1.1952	0.108259
29842_at	TFCP2L1	-0.84073	3.0966e-07	-1.1633	-0.518157
29887_at	SNX10	0.712562	2.75429e-06	0.619559	0.805565
29899_at	GPSM2	1.00497	1.75072e-08	0.876033	1.1339
29901_at	SAC3D1	0.506321	0.000100969	0.320546	0.692096
29902_at	FAM216A	0.704012	6.04885e-07	0.503733	0.904291
29923_at	HILPDA	1.50168	4.02801e-10	1.40405	1.59931
2995_at	GYPC	-0.771851	1.39667e-07	-1.01933	-0.524374
29957_at	SLC25A24	-0.554275	7.26366e-06	-0.713722	-0.394828
29960_at	FTSJ2	0.568586	1.20921e-08	0.435	0.702172
29968_at	PSAT1	1.11765	3.98772e-10	1.00012	1.23517
29974_at	A1CF	-1.5072	1.32098e-09	-1.60417	-1.41023
29980_at	DONSON	0.779046	1.55007e-08	0.617236	0.940856
30_at	ACAA1	-0.729981	4.55182e-10	-0.801282	-0.658679
3001_at	GZMA	-0.610227	0.00630653	-0.695172	-0.525282
3002_at	GZMB	1.322	2.15341e-06	1.10955	1.53444
3006_at	HIST1H1C	-1.31557	2.21987e-09	-1.4159	-1.21524
3015_at	H2AFZ	0.785896	3.2392e-10	0.701125	0.870666
3017_at	HIST1H2BD	-1.25253	9.75056e-10	-1.37679	-1.12827
3028_at	HSD17B10	0.579279	1.85679e-06	0.415956	0.742602
3030_at	HADHA	-0.60842	8.22336e-10	-0.757045	-0.459794
3032_at	HADHB	-0.663978	6.29383e-11	-0.939737	-0.38822
3033_at	HADH	-0.652686	1.85492e-06	-0.794377	-0.510995
3043_at	HBB	-1.15891	0.000257858	-1.34246	-0.975364
3059_at	HCLS1	-0.65264	0.000172873	-0.831307	-0.473973
306_at	ANXA3	1.51021	2.82222e-11	1.27026	1.75015
3066_at	HDAC2	0.574683	1.25747e-05	0.466305	0.68306
3075_at	CFH	-1.1612	2.32371e-08	-1.27422	-1.04818
308_at	ANXA5	0.654339	8.44501e-08	0.531113	0.777565
3099_at	HK2	-0.511368	0.000895683	-0.605536	-0.4172
31_at	ACACA	0.807121	2.33038e-08	0.67494	0.939302
3113_at	HLA-DPA1	-0.500285	0.0282945	-0.932774	-0.067796
3115_at	HLA-DPB1	-0.562423	0.0114326	-0.823062	-0.301784
3148_at	HMGB2	0.752477	1.69807e-06	0.569383	0.93557
3155_at	HMGCL	-0.500382	5.81855e-08	-0.693629	-0.307135
3157_at	HMGCS1	0.59765	0.000316068	0.466075	0.729225
3158_at	HMGCS2	-2.54689	8.31717e-09	-2.62325	-2.47053
3161_at	HMMR	0.782282	5.04063e-07	0.662994	0.90157
3162_at	HMOX1	-0.646088	7.25014e-06	-0.78078	-0.511397
3169_at	FOXA1	-0.692733	0.0130106	-0.856412	-0.529053
3177_at	SLC29A2	0.545859	1.3929e-08	0.388472	0.703247
3181_at	HNRNPA2B1	0.504681	6.51902e-06	0.426663	0.5827
3184_at	HNRNPD	0.544478	7.32467e-06	0.343046	0.745909
3191_at	HNRNPL	0.525077	1.66566e-05	0.285651	0.764503
32_at	ACACB	-1.0026	8.82327e-11	-1.15448	-0.850719
3202_at	HOXA5	-0.650665	0.00193884	-0.865085	-0.436246
3216_at	HOXB6	0.701569	0.00267825	0.575427	0.827712
3231_at	HOXD1	-0.893132	3.1341e-07	-1.01056	-0.775708
3248_at	HPGD	-2.18777	7.39623e-11	-2.45496	-1.92057
3251_at	HPRT1	0.740794	2.31575e-07	0.632775	0.848814
3276_at	PRMT1	1.03764	2.09242e-10	0.800636	1.27464
3290_at	HSD11B1	0.500509	0.000933381	0.308733	0.692285
3291_at	HSD11B2	-2.26008	1.03899e-10	-2.49643	-2.02374
3294_at	HSD17B2	-3.15069	7.74123e-12	-3.25988	-3.04151
3301_at	DNAJA1	0.699449	4.85069e-09	0.471203	0.927695
3303_at	HSPA1A	-0.545962	0.00780717	-0.744271	-0.347653
3304_at	HSPA1B	0.676642	0.000895096	0.553318	0.799966
3306_at	HSPA2	-0.840647	0.00164776	-0.94759	-0.733703
3309_at	HSPA5	0.612668	9.24552e-08	0.306546	0.918789
3310_at	HSPA6	0.567338	0.000183469	0.389467	0.74521
332_at	BIRC5	0.949729	1.5615e-10	0.523826	1.37563
3321_at	IGSF3	-0.915115	2.37695e-11	-1.20874	-0.621489
3326_at	HSP90AB1	0.688291	1.50203e-11	0.487001	0.889582
3376_at	IARS	0.902258	3.96038e-10	0.664236	1.14028
3385_at	ICAM3	-0.612052	2.78569e-08	-0.742787	-0.481318
3396_at	ICT1	0.503451	1.57959e-05	0.310523	0.696379
3399_at	ID3	-0.708398	2.29834e-05	-1.09904	-0.317753
34_at	ACADM	-0.962084	1.02891e-09	-1.08408	-0.840084
3418_at	IDH2	0.521991	5.21628e-06	0.408815	0.635166
3426_at	CFI	1.03588	4.1226e-09	0.623651	1.44811
343_at	AQP8	-4.81454	3.18266e-14	-4.96733	-4.66175
3437_at	IFIT3	0.670629	1.70126e-05	0.488795	0.852463
3479_at	IGF1	-1.01123	1.22207e-11	-1.12925	-0.893216
3489_at	IGFBP6	-1.224	2.07344e-07	-1.32638	-1.12163
348995_at	NUP43	0.555948	3.09737e-05	0.427345	0.684551
35_at	ACADS	-1.23061	9.67811e-12	-1.36968	-1.09154
3507_at	IGHM	-1.55685	0.000150502	-1.71134	-1.40236
3512_at	JCHAIN	-2.42553	6.15505e-09	-2.58851	-2.26256
3514_at	IGKC	-1.15385	2.01532e-07	-1.25458	-1.05312
353_at	APRT	0.51183	1.65437e-07	0.407146	0.616514
355_at	FAS	-0.536069	0.000500787	-0.711571	-0.360567
3553_at	IL1B	1.56562	2.53926e-08	1.43827	1.69297
3557_at	IL1RN	0.593264	3.70892e-08	0.398952	0.787576
3569_at	IL6	0.889765	0.0022947	0.703731	1.0758
3570_at	IL6R	-1.0475	3.13957e-11	-1.2691	-0.825893
3576_at	CXCL8	2.18811	3.10334e-07	1.97411	2.40211
3579_at	CXCR2	0.632572	0.000164668	-0.0949616	1.36011
3587_at	IL10RA	-0.797431	8.95717e-08	-0.884999	-0.709864
3588_at	IL10RB	-1.02191	4.33341e-11	-1.14666	-0.897153
3590_at	IL11RA	-1.04121	2.02878e-08	-1.30765	-0.774774
3603_at	IL16	-0.524175	3.28375e-08	-0.712851	-0.3355
3607_at	FOXK2	0.518235	1.27354e-07	0.103149	0.93332
3608_at	ILF2	0.647539	1.67383e-06	0.506148	0.788931
3609_at	ILF3	0.596921	7.84097e-10	0.3897	0.804143
3612_at	IMPA1	-0.83885	1.93223e-09	-0.936475	-0.741226
3613_at	IMPA2	-0.618988	1.59837e-05	-0.745541	-0.492435
3614_at	IMPDH1	1.29227	1.68427e-10	1.09404	1.4905
3615_at	IMPDH2	0.659128	4.07566e-07	0.483568	0.834688
3620_at	IDO1	1.08708	7.5828e-06	0.949856	1.22431
3627_at	CXCL10	1.53364	9.78812e-06	1.44127	1.626
3632_at	INPP5A	-0.667826	4.2923e-08	-0.833869	-0.501782
3638_at	INSIG1	0.993381	6.40801e-08	0.846237	1.14053
3654_at	IRAK1	0.587373	5.40559e-05	0.314632	0.860114
3655_at	ITGA6	0.709635	0.000930387	0.381088	1.03818
366_at	AQP9	0.946667	1.04189e-05	0.787696	1.10564
3667_at	IRS1	0.521984	0.00662516	0.332976	0.710993
3673_at	ITGA2	0.975739	4.25917e-09	0.565462	1.38602
3692_at	EIF6	0.671068	7.12568e-07	0.519411	0.822724
3695_at	ITGB7	-0.501232	1.13182e-07	-0.70779	-0.294674
37_at	ACADVL	-0.71752	2.16118e-09	-0.8519	-0.58314
3703_at	STT3A	0.775534	1.88094e-06	0.647227	0.903842
3706_at	ITPKA	-0.992939	2.05289e-09	-1.13384	-0.852036
3714_at	JAG2	0.893683	7.70856e-11	0.709076	1.07829
3730_at	ANOS1	1.10653	7.07704e-07	0.852821	1.36024
3735_at	KARS	0.582997	1.87304e-10	0.432322	0.733671
374_at	AREG	1.03575	0.000114667	0.855527	1.21598
3759_at	KCNJ2	-0.706473	0.000185475	-0.846453	-0.566492
376267_at	RAB15	0.71265	1.12739e-07	0.585256	0.840044
3778_at	KCNMA1	-0.788211	6.83825e-05	-0.951176	-0.625246
3779_at	KCNMB1	-0.890169	0.00806087	-1.02189	-0.758453
3783_at	KCNN4	0.968187	1.09724e-07	0.797004	1.13937
38_at	ACAT1	-1.09469	2.77064e-12	-1.16837	-1.02101
3815_at	KIT	-1.05473	3.43443e-07	-1.20122	-0.908242
3816_at	KLK1	-0.787748	0.000214286	-1.17348	-0.402018
3820_at	KLRB1	-1.05602	1.16305e-08	-1.17172	-0.940319
3832_at	KIF11	0.916132	7.15193e-08	0.751361	1.0809
3833_at	KIFC1	0.545056	1.27932e-06	0.42169	0.668423
3838_at	KPNA2	1.22286	5.13719e-07	1.11069	1.33504
3843_at	IPO5	0.775193	6.13672e-09	0.684346	0.866039
388796_at	SNHG17	0.792029	2.27124e-07	0.561729	1.02233
389_at	RHOC	-0.531169	1.76995e-05	-0.708645	-0.353694
3895_at	KTN1	-0.721497	6.60054e-09	-1.26402	-0.178978
3925_at	STMN1	0.684055	5.17687e-09	0.539833	0.828277
3934_at	LCN2	2.11678	7.47034e-07	2.00921	2.22435
3945_at	LDHB	1.01159	8.91389e-08	0.893262	1.12992
3957_at	LGALS2	-2.07559	2.77658e-09	-2.22607	-1.92511
3960_at	LGALS4	-0.776629	1.5917e-08	-1.00806	-0.545196
3976_at	LIF	0.992298	1.22177e-09	0.892565	1.09203
3978_at	LIG1	0.820897	1.14187e-08	0.707487	0.934307
3992_at	FADS1	1.01095	7.06774e-09	0.918475	1.10342
399664_at	MEX3D	0.682273	7.15193e-08	0.545725	0.818821
4001_at	LMNB1	0.574271	0.000198186	0.354023	0.794519
4005_at	LMO2	-0.668707	9.48515e-08	-0.811694	-0.52572
4013_at	VWA5A	-0.855974	8.89275e-09	-1.12323	-0.588717
4016_at	LOXL1	0.581793	0.00443587	0.448363	0.715222
4026_at	LPP	-0.714243	5.70474e-06	-0.864428	-0.564059
4033_at	LRMP	-1.17438	5.27343e-09	-1.3258	-1.02297
4061_at	LY6E	0.923922	3.67555e-08	0.811452	1.03639
4067_at	LYN	0.551512	7.28943e-07	0.449172	0.653851
4070_at	TACSTD2	1.99946	3.62099e-09	1.81385	2.18507
4071_at	TM4SF1	0.749221	0.000247653	0.580511	0.917932
4076_at	CAPRIN1	0.599933	2.26323e-06	0.338714	0.861152
4082_at	MARCKS	-0.755961	7.61363e-06	-1.00286	-0.509057
4085_at	MAD2L1	1.0768	2.9952e-09	0.929254	1.22434
4092_at	SMAD7	-0.857351	5.58699e-08	-0.982453	-0.73225
4094_at	MAF	-0.559928	4.33341e-11	-0.699001	-0.420855
4116_at	MAGOH	0.573108	5.18073e-08	0.438418	0.707798
4118_at	MAL	-0.841828	3.29279e-08	-0.95663	-0.727026
4121_at	MAN1A1	-0.716339	3.58621e-12	-1.2121	-0.220583
4128_at	MAOA	-1.61737	2.08021e-10	-1.90946	-1.32528
4129_at	MAOB	-0.747238	0.000213419	-0.84546	-0.649016
4141_at	MARS	0.598083	4.16497e-09	0.498633	0.697534
4147_at	MATN2	-1.55977	6.98125e-09	-1.72634	-1.39319
4151_at	MB	-1.1007	1.33467e-07	-1.23138	-0.970023
4171_at	MCM2	1.31151	1.13293e-09	1.09935	1.52366
4172_at	MCM3	1.04199	2.22752e-09	0.913832	1.17015
4173_at	MCM4	0.968239	1.84138e-08	0.736546	1.19993
4174_at	MCM5	0.803603	4.26901e-07	0.565099	1.04211
4175_at	MCM6	1.073	5.65283e-09	0.685616	1.46039
4176_at	MCM7	1.24477	6.16277e-11	1.09551	1.39403
4179_at	CD46	0.757645	2.47303e-07	0.493353	1.02194
4199_at	ME1	0.877078	6.32181e-06	0.717062	1.03709
4208_at	MEF2C	-0.967062	5.98923e-13	-1.08799	-0.846138
4211_at	MEIS1	-1.02069	3.71312e-05	-1.22509	-0.816296
4224_at	MEP1A	-2.53025	5.65831e-10	-2.70766	-2.35283
4232_at	MEST	0.810614	2.47199e-05	0.616641	1.00459
4233_at	MET	0.860124	5.23814e-10	0.70406	1.01619
4234_at	METTL1	0.807715	8.90739e-10	0.654832	0.960599
4237_at	MFAP2	1.19067	3.34931e-10	0.894871	1.48647
4239_at	MFAP4	-1.09206	4.27332e-08	-1.39682	-0.787302
4246_at	SCGB2A1	-1.3433	2.94558e-06	-1.53967	-1.14694
4256_at	MGP	-1.19347	4.78005e-05	-1.33174	-1.05519
4259_at	MGST3	-0.605305	9.4099e-10	-0.788568	-0.422042
4277_at	MICB	0.593298	0.00547617	0.470805	0.715792
4282_at	MIF	1.37831	5.34861e-12	1.29812	1.45851
4283_at	CXCL9	1.41891	1.4053e-05	1.26346	1.57437
4285_at	MIPEP	0.51654	1.96075e-06	0.3195	0.713581
4288_at	MKI67	1.02625	1.54765e-09	0.920717	1.13179
4306_at	NR3C2	-1.89326	3.32843e-11	-2.03477	-1.75174
4311_at	MME	0.841884	1.13699e-06	0.736365	0.947402
4318_at	MMP9	1.11424	5.58699e-08	0.929999	1.29848
4320_at	MMP11	0.752968	2.15278e-06	0.6489	0.857036
4321_at	MMP12	1.48244	6.41119e-06	1.31219	1.65269
4329_at	ALDH6A1	-0.503789	5.00425e-06	-0.624205	-0.383373
4360_at	MRC1	-0.659218	6.58055e-05	-0.77352	-0.544917
4361_at	MRE11A	0.679428	6.89054e-07	0.504668	0.854187
4363_at	ABCC1	0.876252	1.5165e-10	0.777984	0.97452
440_at	ASNS	0.978172	8.41108e-08	0.846579	1.10977
4436_at	MSH2	0.831931	4.17811e-09	0.741697	0.922164
4494_at	MT1F	-1.69793	9.0698e-08	-1.796	-1.59986
4495_at	MT1G	-1.75317	5.37423e-07	-1.93841	-1.56792
4499_at	MT1M	-3.17539	5.74457e-09	-3.32693	-3.02384
4501_at	MT1X	-1.28907	3.07214e-05	-1.46458	-1.11356
4502_at	MT2A	-0.860998	0.000447153	-1.1474	-0.574592
4521_at	NUDT1	0.799851	3.11841e-09	0.632396	0.967305
4522_at	MTHFD1	0.779697	9.19303e-10	0.61235	0.947045
4583_at	MUC2	-1.32827	0.000915947	-1.53787	-1.11867
4585_at	MUC4	-0.981068	0.000950263	-1.12373	-0.838404
4594_at	MUT	-0.609135	2.86103e-09	-0.844621	-0.373649
4599_at	MX1	0.901231	3.49021e-05	0.672973	1.12949
4600_at	MX2	0.6064	9.98454e-05	0.25476	0.958041
4601_at	MXI1	-1.30108	4.67925e-12	-1.52199	-1.08017
4605_at	MYBL2	0.905716	2.19454e-09	0.743473	1.06796
4609_at	MYC	1.55343	4.73406e-09	1.39258	1.71427
4629_at	MYH11	-1.97592	7.53456e-05	-2.14311	-1.80872
4638_at	MYLK	-1.48681	0.000132601	-1.61188	-1.36175
4640_at	MYO1A	-1.49447	5.86278e-10	-1.61178	-1.37715
4642_at	MYO1D	-0.829497	6.70971e-07	-0.96101	-0.697983
4653_at	MYOC	-0.780639	6.08207e-06	-0.919026	-0.642252
4660_at	PPP1R12B	-0.5169	0.00241785	-0.611574	-0.422226
4670_at	HNRNPM	0.535024	8.862e-08	0.249769	0.820278
4673_at	NAP1L1	0.697022	5.58699e-08	0.424505	0.969539
4689_at	NCF4	-0.621625	7.43907e-05	-1.10691	-0.13634
4691_at	NCL	0.792068	1.7442e-09	0.67276	0.911376
4692_at	NDN	-0.98766	8.95425e-07	-1.2011	-0.774223
47_at	ACLY	0.831945	1.13792e-09	0.717751	0.946139
471_at	ATIC	0.843051	4.6716e-09	0.675683	1.01042
474344_at	GIMAP6	-0.628269	1.02108e-05	-0.752078	-0.50446
4828_at	NMB	0.688991	2.55104e-11	0.619733	0.75825
483_at	ATP1B3	-0.667172	2.32972e-08	-0.825265	-0.509079
4830_at	NME1	1.55256	3.0047e-11	1.45407	1.65106
4835_at	NQO2	0.60338	0.00114363	0.527223	0.679537
4837_at	NNMT	0.920533	6.1173e-05	0.719318	1.12175
4839_at	NOP2	0.908071	2.23293e-09	0.811068	1.00507
4841_at	NONO	0.66031	2.07452e-07	0.362834	0.957787
4860_at	PNP	0.566037	2.24737e-05	0.275736	0.856337
4869_at	NPM1	1.27561	1.91992e-11	1.05103	1.50019
4884_at	NPTX1	-0.712016	0.0141195	-0.867186	-0.556845
489_at	ATP2A3	-0.77052	8.42681e-07	-0.931493	-0.609547
4891_at	SLC11A2	0.553137	5.1073e-05	0.391699	0.714575
490_at	ATP2B1	-0.568391	5.10757e-07	-0.696269	-0.440513
4913_at	NTHL1	0.539384	9.7926e-06	0.451171	0.627597
4935_at	GPR143	0.643591	4.4136e-05	0.433143	0.854038
4939_at	OAS2	0.791068	5.84462e-06	0.650815	0.931321
4940_at	OAS3	1.02666	5.54641e-09	0.924412	1.1289
4953_at	ODC1	1.02704	2.71826e-09	0.96428	1.0898
49855_at	SCAPER	-0.536135	1.58427e-08	-0.660812	-0.411457
50_at	ACO2	-0.655824	1.47138e-09	-0.89232	-0.419329
5002_at	SLC22A18	-0.674511	8.22101e-07	-0.83948	-0.509542
5003_at	SLC22A18AS	-1.06134	3.18165e-09	-1.13914	-0.983543
5025_at	P2RX4	-1.04439	2.0686e-08	-1.14215	-0.946629
5029_at	P2RY2	-0.527923	3.26344e-08	-0.630173	-0.425673
5033_at	P4HA1	0.56707	5.48157e-05	0.484761	0.64938
50486_at	G0S2	1.06095	7.89712e-05	0.876747	1.24515
5050_at	PAFAH1B3	1.00174	1.73649e-11	0.910912	1.09257
50506_at	DUOX2	1.07375	0.00276794	0.93311	1.21438
5051_at	PAFAH2	-0.539997	2.76725e-08	-0.790896	-0.289097
5052_at	PRDX1	0.710185	2.20947e-09	0.551095	0.869274
5054_at	SERPINE1	1.11242	6.43779e-08	0.983922	1.24092
50807_at	ASAP1	0.550739	1.10582e-05	0.375967	0.725511
50814_at	NSDHL	0.681936	8.31604e-08	0.112097	1.25178
50853_at	VILL	-0.951639	2.07452e-07	-1.08274	-0.820538
5087_at	PBX1	-0.728375	3.89432e-09	-0.868423	-0.588327
5091_at	PC	-0.523551	8.28331e-07	-0.647249	-0.399853
5092_at	PCBD1	0.644351	7.93914e-10	0.526627	0.762075
51_at	ACOX1	-1.25248	4.13849e-09	-1.43274	-1.07221
51001_at	MTERF3	0.634167	2.54147e-06	0.501972	0.766361
51006_at	SLC35C2	0.545625	1.18399e-06	0.404746	0.686503
51026_at	GOLT1B	0.635754	2.27412e-07	0.497332	0.774176
51042_at	ZNF593	0.85234	1.63425e-09	0.669602	1.03508
5105_at	PCK1	-2.6459	8.27238e-10	-2.87618	-2.41562
51056_at	LAP3	0.60228	4.86905e-06	0.437774	0.766786
5106_at	PCK2	-0.520148	1.01985e-05	-0.612756	-0.42754
51067_at	YARS2	0.507385	2.28289e-05	0.370638	0.644132
51068_at	NMD3	0.773752	1.99161e-07	0.621383	0.926122
51071_at	DERA	-0.589221	9.89429e-08	-0.679683	-0.498759
51082_at	POLR1D	0.615484	5.2833e-05	0.376433	0.854534
51083_at	GAL	0.677623	0.000109578	0.560708	0.794538
51084_at	CRYL1	-0.639915	1.22799e-05	-0.741768	-0.538062
51092_at	SIDT2	-0.827575	3.62099e-09	-0.95121	-0.703939
51096_at	UTP18	0.75058	5.13535e-06	0.474824	1.02634
51099_at	ABHD5	-0.521907	1.1624e-06	-0.724535	-0.319278
51109_at	RDH11	0.683358	7.07748e-09	0.5886	0.778116
5111_at	PCNA	0.854016	6.77197e-07	0.669884	1.03815
51111_at	SUV420H1	-0.640282	2.86103e-09	-0.937878	-0.342686
51116_at	MRPS2	0.572264	2.54141e-06	0.424632	0.719896
51134_at	CEP83	0.685402	9.92808e-09	0.576116	0.794688
51142_at	CHCHD2	0.508153	9.47334e-10	0.277795	0.738511
51154_at	MRTO4	1.01656	4.71272e-10	0.878735	1.15438
51170_at	HSD17B11	-1.01287	1.13442e-11	-1.10254	-0.923206
51185_at	CRBN	-0.546215	8.10081e-09	-0.70368	-0.388749
51192_at	CKLF	0.604286	0.000184044	0.440895	0.767676
51195_at	RAPGEFL1	-0.555728	1.74141e-06	-0.689472	-0.421983
51196_at	PLCE1	-1.49788	5.12514e-11	-1.61978	-1.37597
51203_at	NUSAP1	0.9724	4.74691e-08	0.775506	1.16929
5122_at	PCSK1	0.859791	0.012989	0.706853	1.01273
51228_at	GLTP	-0.89139	4.60861e-08	-1.07012	-0.712661
51237_at	MZB1	-0.907569	2.69116e-07	-1.07714	-0.737994
51280_at	GOLM1	-0.852269	7.83395e-07	-0.955568	-0.748969
51306_at	FAM13B	-0.580556	5.03363e-06	-0.663135	-0.497977
51309_at	ARMCX1	-0.871337	1.93731e-06	-1.03	-0.712669
51315_at	KRCC1	-0.77007	6.7685e-09	-0.960037	-0.580103
51316_at	PLAC8	-1.94994	2.94003e-09	-2.04034	-1.85954
51330_at	TNFRSF12A	1.19887	1.73649e-11	0.94131	1.45643
51338_at	MS4A4A	-0.661092	1.09641e-06	-0.852786	-0.469398
51363_at	CHST15	-0.517123	0.000404917	-0.624079	-0.410167
51373_at	MRPS17	0.995157	1.4169e-10	0.789605	1.20071
5138_at	PDE2A	-0.843384	3.38696e-08	-1.007	-0.679771
51382_at	ATP6V1D	-0.530344	3.0133e-07	-0.637912	-0.422776
51411_at	BIN2	-0.663444	4.91771e-10	-0.884699	-0.442189
51421_at	AMOTL2	0.629846	1.05076e-05	0.408931	0.850761
51439_at	FAM8A1	-0.563194	4.23094e-06	-0.704817	-0.421571
51444_at	RNF138	-0.53291	2.89277e-05	-0.638633	-0.427187
51447_at	IP6K2	-0.628341	2.3371e-08	-0.913762	-0.342919
51466_at	EVL	-0.561713	0.000106648	-1.06259	-0.0608327
51474_at	LIMA1	-0.919924	2.46056e-08	-1.07691	-0.762937
51491_at	NOP16	0.715315	5.49626e-08	0.384947	1.04568
51495_at	HACD3	1.0095	1.0252e-06	0.858608	1.16039
51497_at	NELFCD	1.23802	1.9636e-09	1.04039	1.43564
51504_at	TRMT112	0.619999	2.74723e-08	0.502989	0.73701
5151_at	PDE8A	-0.975856	5.33952e-11	-1.09607	-0.855642
51514_at	DTL	1.11084	2.1435e-08	0.990327	1.23135
5152_at	PDE9A	-2.30003	6.69492e-10	-2.40591	-2.19415
5156_at	PDGFRA	-0.803721	3.48022e-08	-0.883709	-0.723733
51567_at	TDP2	-1.39639	2.61899e-12	-1.6044	-1.18839
51582_at	AZIN1	0.514065	2.17991e-06	0.39951	0.62862
51646_at	YPEL5	-0.594031	2.28152e-08	-0.728318	-0.459744
51651_at	PTRH2	0.521894	6.4918e-06	0.412219	0.631569
51659_at	GINS2	1.10238	7.01328e-08	0.756237	1.44851
51660_at	MPC1	-0.792236	4.58873e-10	-1.27778	-0.306689
5168_at	ENPP2	-0.979811	8.44501e-08	-1.07812	-0.881505
51690_at	LSM7	0.681139	2.7089e-08	0.429098	0.933179
51691_at	LSM8	0.644813	6.71243e-08	0.468145	0.82148
51700_at	CYB5R2	0.539709	6.4082e-05	0.427392	0.652026
51710_at	ZNF44	-0.787044	8.97327e-10	-0.935057	-0.63903
51719_at	CAB39	-0.677728	1.26366e-09	-0.862529	-0.492928
51728_at	POLR3K	0.724259	5.33489e-09	0.586066	0.862453
51816_at	CECR1	-0.848849	3.71447e-07	-0.987084	-0.710614
5196_at	PF4	1.43769	6.4225e-07	1.24419	1.63118
5198_at	PFAS	0.530216	3.00917e-06	0.404308	0.656124
52_at	ACP1	0.614	1.20951e-09	0.182061	1.04594
5202_at	PFDN2	0.758826	2.45055e-09	-0.172798	1.69045
5209_at	PFKFB3	0.630211	9.47106e-06	0.516338	0.744083
522_at	ATP5J	-0.50958	0.00512277	-0.592551	-0.426608
5226_at	PGD	0.68632	3.46429e-07	0.459469	0.913171
5236_at	PGM1	-0.94897	8.53841e-11	-1.12717	-0.770772
5243_at	ABCB1	-1.67178	4.15597e-08	-1.78063	-1.56293
5255_at	PHKA1	0.644472	5.18882e-11	0.558118	0.730827
5264_at	PHYH	-1.01763	2.3624e-08	-1.10277	-0.932486
5265_at	SERPINA1	0.842493	0.000657877	0.739791	0.945195
5266_at	PI3	1.10321	0.00208392	0.675218	1.5312
5268_at	SERPINB5	2.45578	1.42371e-09	2.32666	2.58489
5270_at	SERPINE2	1.02512	1.76063e-06	0.841971	1.20827
5284_at	PIGR	-1.34429	6.30432e-06	-1.56766	-1.12093
5315_at	PKM	0.881472	1.67474e-08	0.717732	1.04521
5326_at	PLAGL2	0.582922	0.000107477	0.366885	0.798958
5327_at	PLAT	-0.991398	9.08661e-09	-1.44953	-0.533263
5328_at	PLAU	1.04394	2.37408e-09	0.880199	1.20767
5333_at	PLCD1	-0.998658	7.11757e-12	-1.13584	-0.861481
5336_at	PLCG2	-0.906515	6.21745e-09	-1.06596	-0.747071
53405_at	CLIC5	-1.40511	3.52304e-10	-1.54023	-1.26999
5349_at	FXYD3	-1.14275	2.21031e-08	-1.29006	-0.995448
5350_at	PLN	-0.99839	0.00908221	-1.18842	-0.808363
5351_at	PLOD1	0.664733	1.25868e-08	0.56142	0.768046
5352_at	PLOD2	-0.73357	0.000198586	-0.855395	-0.611745
5355_at	PLP2	0.6055	1.83631e-05	0.50608	0.70492
5357_at	PLS1	-0.816748	3.40487e-08	-1.01457	-0.618925
5358_at	PLS3	1.13085	4.38341e-09	1.04812	1.21358
5366_at	PMAIP1	1.43873	9.77265e-11	1.32118	1.55628
5372_at	PMM1	-0.60533	6.5626e-07	-0.955852	-0.254808
53826_at	FXYD6	-0.825645	0.000949056	-1.02361	-0.627682
53827_at	FXYD5	1.21256	9.47981e-09	1.11352	1.3116
53829_at	P2RY13	-0.512586	7.91573e-05	-0.708154	-0.317018
53841_at	CDHR5	-1.36074	1.08423e-10	-1.49479	-1.22669
5393_at	EXOSC9	0.628642	3.42313e-07	0.522973	0.734311
54069_at	MIS18A	0.592087	1.0276e-06	0.49916	0.685015
54107_at	POLE3	0.526557	2.30653e-05	0.368454	0.684659
5412_at	UBL3	-0.550778	3.09853e-07	-0.63064	-0.470916
5420_at	PODXL	0.791349	1.65787e-08	0.698226	0.884472
54207_at	KCNK10	-0.547981	2.34171e-07	-0.706247	-0.389714
54210_at	TREM1	0.971009	4.59391e-07	0.809129	1.13289
5422_at	POLA1	0.854693	1.32126e-08	0.717768	0.991618
5423_at	POLB	0.645067	4.25917e-09	0.0159478	1.27419
5425_at	POLD2	0.961249	1.13955e-12	0.684494	1.238
5427_at	POLE2	0.944302	3.33654e-08	0.734447	1.15416
5433_at	POLR2D	0.555835	1.37077e-09	0.228113	0.883557
5434_at	POLR2E	0.503133	2.88439e-07	-0.233803	1.24007
5438_at	POLR2I	0.523462	1.06849e-07	0.392423	0.654502
54431_at	DNAJC10	0.93541	6.16245e-10	0.750912	1.11991
54433_at	GAR1	0.567057	1.07067e-06	0.491425	0.642688
54438_at	GFOD1	-0.554376	3.5874e-09	-0.681239	-0.427514
54440_at	SASH3	-0.515867	0.000330417	-0.723814	-0.30792
54463_at	FAM134B	-1.30022	9.78703e-08	-1.48607	-1.11437
54474_at	KRT20	-1.86576	6.55599e-08	-2.11621	-1.6153
54475_at	NLE1	0.552499	4.19203e-09	-0.278152	1.38315
54478_at	FAM64A	0.815439	1.53095e-07	0.651069	0.979808
54494_at	C11orf71	-0.576237	4.21023e-07	-0.834403	-0.318071
54499_at	TMCO1	-0.546567	4.62319e-07	-0.676366	-0.416767
545_at	ATR	0.557126	8.31862e-07	0.420339	0.693913
5450_at	POU2AF1	-1.77536	3.25511e-09	-1.90408	-1.64664
54502_at	RBM47	-0.781203	2.48466e-11	-0.905396	-0.65701
54509_at	RHOF	-1.03347	1.16635e-08	-1.23156	-0.835372
54512_at	EXOSC4	0.558572	4.71778e-09	0.105908	1.01124
54517_at	PUS7	1.41514	2.03327e-09	1.27666	1.55363
54541_at	DDIT4	1.51723	1.93223e-09	1.12568	1.90879
54546_at	RNF186	-0.556754	0.00782357	-0.710037	-0.40347
54566_at	EPB41L4B	-1.31001	4.33544e-10	-1.42871	-1.19131
54606_at	DDX56	0.793808	2.78318e-11	0.497992	1.08963
5464_at	PPA1	0.640713	1.65974e-09	0.300241	0.981186
54663_at	WDR74	0.545353	2.32305e-09	0.186936	0.903769
5468_at	PPARG	-0.813429	8.10914e-06	-0.935377	-0.69148
54704_at	PDP1	0.660827	7.53289e-07	0.377561	0.944093
5471_at	PPAT	1.12168	7.74123e-12	0.777455	1.46591
54739_at	XAF1	0.564212	0.000265576	0.395278	0.733147
5476_at	CTSA	-0.547586	0.000169019	-0.722488	-0.372684
54762_at	GRAMD1C	-0.676252	1.94992e-07	-0.967098	-0.385406
5479_at	PPIB	0.646244	7.26286e-07	0.278374	1.01411
54795_at	TRPM4	-0.810533	1.18599e-05	-0.988693	-0.632373
54805_at	CNNM2	-0.554244	9.94108e-10	-0.66853	-0.439958
5481_at	PPID	0.524508	3.94082e-06	0.401511	0.647505
54810_at	GIPC2	-0.512223	0.000450326	-0.712629	-0.311816
54825_at	CDHR2	-1.05217	1.41319e-09	-1.42845	-0.675886
54827_at	NXPE4	-2.62668	1.31124e-11	-2.80278	-2.45058
54831_at	BEST2	-2.23005	3.99474e-11	-2.34249	-2.11761
54838_at	WBP1L	-0.552369	3.34367e-10	-0.653509	-0.451229
54849_at	DEF8	0.632306	6.43327e-09	0.235847	1.02876
54854_at	FAM83E	-0.600295	0.000220282	-0.832496	-0.368094
54855_at	FAM46C	-0.518407	8.33295e-05	-0.859104	-0.17771
54857_at	GDPD2	-0.686076	3.39436e-08	-0.88784	-0.484311
54858_at	PGPEP1	-0.622884	2.86103e-09	-0.736641	-0.509127
54860_at	MS4A12	-4.67724	6.93284e-12	-4.81624	-4.53824
54861_at	SNRK	-0.538708	1.4987e-08	-0.66722	-0.410195
54866_at	PPP1R14D	-1.33839	2.00376e-08	-1.51729	-1.1595
54881_at	TEX10	0.776052	8.16655e-11	0.669676	0.882427
54884_at	RETSAT	-1.12873	1.00225e-10	-1.31502	-0.942442
54892_at	NCAPG2	1.20799	2.20468e-10	0.941425	1.47456
54894_at	RNF43	1.24514	3.66077e-07	0.976106	1.51418
549_at	AUH	-0.596237	2.47879e-07	-0.69788	-0.494593
54906_at	FAM208B	0.622446	6.36174e-08	0.426534	0.818358
54908_at	SPDL1	0.822914	5.50564e-09	0.615638	1.03019
54915_at	YTHDF1	0.679316	1.07499e-06	0.543866	0.814767
54919_at	DNAAF5	0.780889	2.37614e-09	0.700947	0.860832
5493_at	PPL	0.544673	0.000495461	0.416027	0.673319
5496_at	PPM1G	0.557547	3.30635e-10	0.205263	0.90983
54962_at	TIPIN	0.749273	1.99781e-08	0.587424	0.911121
54963_at	UCKL1	0.565834	9.01864e-05	0.496035	0.635632
54972_at	TMEM132A	0.752679	1.72949e-10	0.662341	0.843016
54979_at	HRASLS2	-0.88364	0.000478675	-0.993272	-0.774009
54981_at	NMRK1	-0.560789	2.64256e-07	-0.939267	-0.182311
54994_at	GID8	0.586866	4.02665e-06	0.470612	0.70312
54997_at	TESC	2.30895	1.0147e-12	2.13991	2.47799
5500_at	PPP1CB	-0.556337	4.25917e-09	-0.724481	-0.388193
55002_at	TMCO3	0.538289	0.00012663	0.441958	0.63462
55003_at	PAK1IP1	0.555674	2.43826e-05	0.442771	0.668578
55013_at	CCDC109B	0.638636	5.35137e-06	0.439096	0.838176
55018_at	LINC00483	-1.66493	4.18118e-10	-1.79501	-1.53486
55020_at	TTC38	-0.753227	3.29623e-07	-0.868555	-0.637899
55022_at	PID1	-1.13133	7.84473e-08	-1.52843	-0.734223
55034_at	MOCOS	0.816883	4.15989e-05	0.433042	1.20072
55038_at	CDCA4	0.850434	6.92942e-13	0.63998	1.06089
55055_at	ZWILCH	0.914009	9.84949e-08	0.525007	1.30301
5507_at	PPP1R3C	-0.731231	0.00220226	-1.03934	-0.423118
55084_at	SOBP	-0.529205	0.0368444	-0.843028	-0.215381
55093_at	WDYHV1	0.572035	3.63186e-07	0.339651	0.80442
55110_at	MAGOHB	0.594813	1.11609e-05	0.254138	0.935488
55120_at	FANCL	0.530854	3.6629e-05	0.30819	0.753519
55127_at	HEATR1	0.754995	1.4169e-10	0.587135	0.922856
55129_at	ANO10	-0.559692	2.07282e-07	-0.738461	-0.380923
55131_at	RBM28	1.07241	1.20198e-11	0.873	1.27182
55143_at	CDCA8	0.855908	1.47138e-09	0.69963	1.01219
55153_at	SDAD1	0.823546	3.32274e-08	0.581645	1.06545
55159_at	RFWD3	0.766507	1.99515e-09	0.645418	0.887596
55165_at	CEP55	1.43291	1.1358e-10	1.25249	1.61334
55183_at	RIF1	0.551915	8.71224e-07	0.449983	0.653847
55198_at	APPL2	-1.52403	6.93284e-12	-1.64248	-1.40558
55200_at	PLEKHG6	-0.56593	1.96706e-05	-0.648681	-0.483179
55204_at	GOLPH3L	-0.543317	1.93544e-07	-0.628264	-0.45837
55210_at	ATAD3A	0.591089	3.26344e-08	0.472502	0.709676
55213_at	RCBTB1	0.526262	1.88767e-05	0.425958	0.626566
55214_at	P3H2	-0.642432	0.00223391	-0.793051	-0.491812
55215_at	FANCI	1.17696	6.60442e-11	0.801354	1.55257
55226_at	NAT10	0.891003	8.16655e-11	0.749373	1.03263
55227_at	LRRC1	-0.963349	1.0268e-09	-1.12099	-0.805712
5523_at	PPP2R3A	-0.703235	1.73649e-11	-0.844436	-0.562034
55236_at	UBA6	0.763976	1.05341e-06	0.651833	0.876119
55239_at	OGFOD1	0.652147	6.26762e-09	0.397893	0.906401
55257_at	MRGBP	1.35789	1.46548e-09	1.23681	1.47896
55268_at	ECHDC2	-0.799991	1.95382e-09	-0.904326	-0.695656
55269_at	PSPC1	0.510147	5.19044e-05	0.401022	0.619272
55277_at	FGGY	0.956515	0.00119132	0.827117	1.08591
55281_at	TMEM140	-0.843172	5.43426e-07	-1.035	-0.651347
55286_at	C4orf19	-1.07173	4.37795e-10	-1.19798	-0.945474
55299_at	BRIX1	0.565576	4.26957e-05	0.313992	0.817161
55303_at	GIMAP4	-0.583585	9.99737e-06	-0.758245	-0.408926
55308_at	DDX19A	0.514128	3.29235e-11	0.348688	0.679568
55312_at	RFK	-0.81264	4.71924e-08	-0.944017	-0.681264
5532_at	PPP3CB	-0.56451	9.5575e-07	-0.689482	-0.439538
55332_at	DRAM1	0.639039	3.07564e-06	0.328902	0.949176
55333_at	SYNJ2BP	-0.626208	4.49453e-07	-0.768766	-0.48365
55353_at	LAPTM4B	0.860885	1.64208e-05	0.714941	1.00683
55355_at	HJURP	1.02631	2.39671e-10	0.542603	1.51001
55359_at	STYK1	-0.80167	3.17432e-05	-0.889172	-0.714168
55366_at	LGR4	-0.541	0.000159634	-0.644224	-0.437776
55379_at	LRRC59	0.502841	4.73384e-05	0.397171	0.608511
55450_at	CAMK2N1	-0.891268	2.19725e-07	-1.07014	-0.712399
55500_at	ETNK1	-0.997414	0.00124914	-1.28446	-0.710365
55512_at	SMPD3	-0.842417	1.44665e-08	-1.09562	-0.589217
55521_at	TRIM36	-1.02756	2.29493e-07	-1.18351	-0.871612
55559_at	HAUS7	0.787258	4.37061e-09	0.476031	1.09848
5557_at	PRIM1	0.778787	2.07452e-07	0.705409	0.852165
55601_at	DDX60	-0.834622	2.08053e-06	-1.02939	-0.639856
55603_at	FAM46A	-0.609124	0.000637122	-0.9022	-0.316047
55612_at	FERMT1	0.88385	6.71964e-06	0.756593	1.01111
55616_at	ASAP3	-0.663575	1.52489e-09	-0.789012	-0.538138
55619_at	DOCK10	-0.702805	5.82464e-07	-0.809108	-0.596502
55620_at	STAP2	-1.14428	2.11365e-10	-1.22436	-1.06419
55621_at	TRMT1	0.563559	1.54668e-08	0.411873	0.715245
55625_at	ZDHHC7	-0.512227	1.85463e-09	-0.628013	-0.396442
55636_at	CHD7	0.768732	2.0686e-08	0.661604	0.875859
55638_at	SYBU	0.748763	0.000106216	0.591685	0.905841
55640_at	FLVCR2	-0.808555	9.21404e-08	-0.970079	-0.647032
55651_at	NHP2	0.834524	9.55356e-11	0.725591	0.943457
55654_at	TMEM127	-0.651321	2.66669e-10	-0.812191	-0.490452
55661_at	DDX27	0.56453	0.000324924	0.398857	0.730202
5567_at	PRKACB	-1.78338	5.35806e-11	-1.9683	-1.59846
55670_at	PEX26	-1.01852	6.17106e-11	-1.13276	-0.904288
55672_at	NBPF1	-0.661425	5.29519e-05	-0.966248	-0.356602
55679_at	LIMS2	-0.604731	0.00232812	-1.04148	-0.167984
55689_at	YEATS2	0.501233	6.36147e-07	0.355653	0.646813
55695_at	NSUN5	0.703819	4.28024e-09	0.611124	0.796514
55706_at	NDC1	0.756087	3.01027e-06	0.528328	0.983846
55715_at	DOK4	-0.517974	1.20742e-05	-0.643982	-0.391967
55718_at	POLR3E	0.558133	1.80236e-07	0.410073	0.706193
55720_at	TSR1	0.581201	2.35388e-09	0.40421	0.758192
55722_at	CEP72	0.999809	1.16766e-08	0.738018	1.2616
55723_at	ASF1B	0.784584	5.51045e-09	0.566781	1.00239
55726_at	ASUN	0.920771	4.09718e-10	0.792763	1.04878
55738_at	ARFGAP1	0.574431	1.27672e-06	0.424886	0.723976
55743_at	CHFR	-0.812803	1.38891e-06	-1.15205	-0.473558
55745_at	AP5M1	-0.838984	2.35759e-07	-1.00039	-0.67758
55759_at	WDR12	0.916889	2.72059e-08	0.787385	1.04639
55761_at	TTC17	0.560401	1.39996e-05	0.451673	0.669129
5577_at	PRKAR2B	-0.961416	3.693e-05	-1.1189	-0.803931
55788_at	LMBRD1	-0.64995	4.73597e-10	-0.797507	-0.502392
5579_at	PRKCB	-1.09107	5.302e-08	-1.23474	-0.947393
55790_at	CSGALNACT1	0.506617	0.000267218	0.410299	0.602935
55793_at	FAM63A	-0.503723	6.48506e-08	-0.599799	-0.407646
55795_at	PCID2	0.756903	1.94637e-08	0.626105	0.8877
5580_at	PRKCD	-0.612645	1.11815e-06	-0.73042	-0.494869
55813_at	UTP6	0.732029	2.61195e-09	0.555915	0.908143
55837_at	EAPP	-0.756918	7.21888e-09	-0.920814	-0.593021
55840_at	EAF2	-0.806588	3.08579e-08	-1.15844	-0.454738
55843_at	ARHGAP15	-0.84615	1.5594e-09	-0.980355	-0.711944
55858_at	TMEM165	0.631965	2.26088e-08	0.491011	0.772918
55859_at	BEX1	-0.617865	0.000103454	-0.709415	-0.526315
55872_at	PBK	1.05596	1.07499e-06	0.937151	1.17477
55885_at	LMO3	-1.29514	0.000874123	-1.3852	-1.20507
5591_at	PRKDC	1.18896	3.98772e-10	1.1144	1.26352
55911_at	APOBR	-1.21778	3.11657e-10	-1.43538	-1.00018
55914_at	ERBB2IP	-0.811705	1.62958e-08	-1.00069	-0.622723
55922_at	NKRF	0.688674	2.8028e-09	0.25155	1.1258
55970_at	GNG12	-0.749223	3.26153e-10	-1.04989	-0.448553
56006_at	SMG9	0.540827	2.52127e-10	0.244892	0.836762
56061_at	UBFD1	0.922193	3.34185e-09	0.77376	1.07063
5608_at	MAP2K6	-0.789969	1.89092e-08	-0.970171	-0.609767
56159_at	TEX11	-0.832279	2.09438e-06	-1.02443	-0.640127
56271_at	BEX4	-1.03425	6.21745e-09	-1.14144	-0.927049
5630_at	PRPH	-0.648651	6.05697e-06	-1.15009	-0.147217
5631_at	PRPS1	0.807273	1.00622e-08	0.60166	1.01289
5634_at	PRPS2	0.593181	1.56453e-05	0.326313	0.860049
5646_at	PRSS3	-0.635301	2.15203e-06	-0.961623	-0.308978
56474_at	CTPS2	0.606297	2.15723e-06	0.327194	0.885401
5649_at	RELN	-0.507244	7.70022e-07	-0.744093	-0.270395
5650_at	KLK7	0.804562	4.32651e-05	0.494388	1.11474
5652_at	PRSS8	-0.764904	3.5791e-05	-0.971073	-0.558735
5653_at	KLK6	1.32266	4.53935e-08	1.05204	1.59328
56652_at	C10orf2	0.875633	3.65471e-11	0.742976	1.00829
56672_at	AKIP1	0.508518	2.99323e-10	0.248307	0.768729
56674_at	TMEM9B	-0.633849	4.58873e-10	-0.793217	-0.474481
56683_at	C21orf59	0.647999	1.28895e-09	0.529385	0.766613
5682_at	PSMA1	0.547874	3.12515e-10	0.318375	0.777374
5684_at	PSMA3	0.692199	8.77521e-09	0.579462	0.804936
5686_at	PSMA5	0.557935	1.50387e-06	0.328927	0.786944
5688_at	PSMA7	0.871248	1.37489e-08	0.686579	1.05592
56886_at	UGGT1	0.605632	2.35204e-09	0.475164	0.736099
56892_at	C8orf4	-0.772844	0.00342102	-0.961731	-0.583958
56898_at	BDH2	-0.72637	1.97771e-06	-0.844163	-0.608578
56902_at	PNO1	0.888574	1.9636e-09	0.633312	1.14384
5691_at	PSMB3	0.573204	2.96729e-07	0.369861	0.776547
56915_at	EXOSC5	0.724895	1.55007e-08	0.560409	0.889381
56920_at	SEMA3G	-0.643889	4.18118e-10	-0.834506	-0.453273
56925_at	LXN	-0.723366	9.19786e-06	-0.855737	-0.590995
56937_at	PMEPA1	0.918031	1.32489e-06	0.827005	1.00906
56944_at	OLFML3	-0.813499	3.28713e-05	-1.06699	-0.56001
56950_at	SMYD2	0.678064	1.31709e-07	0.411185	0.944943
56954_at	NIT2	0.740148	3.26344e-08	0.608595	0.871701
5696_at	PSMB8	0.51438	8.89631e-05	0.325471	0.70329
56967_at	C14orf132	-0.918459	7.57541e-07	-1.01683	-0.820088
5697_at	PYY	-0.971741	1.10336e-06	-1.25975	-0.683728
5698_at	PSMB9	1.03465	4.598e-07	0.864841	1.20447
56992_at	KIF15	0.992655	1.39552e-08	0.740959	1.24435
57016_at	AKR1B10	-2.44627	3.12551e-10	-2.59381	-2.29872
57088_at	PLSCR4	-1.13887	3.39785e-10	-1.36302	-0.914724
57122_at	NUP107	0.772646	1.91264e-08	0.674763	0.870529
57126_at	CD177	-3.21601	4.38042e-11	-3.45012	-2.9819
57128_at	LYRM4	0.602124	2.50735e-07	0.383633	0.820616
57132_at	CHMP1B	-0.614194	1.24915e-09	-0.802051	-0.426338
57161_at	PELI2	-0.875843	5.86932e-09	-1.02727	-0.724419
57178_at	ZMIZ1	-0.684626	1.69683e-10	-0.760057	-0.609195
5718_at	PSMD12	0.614515	2.31719e-07	0.208523	1.02051
5725_at	PTBP1	0.545778	1.5615e-10	0.386185	0.705371
5730_at	PTGDS	-0.71916	4.99606e-06	-0.920327	-0.517992
5732_at	PTGER2	-0.514459	0.000872508	-0.68353	-0.345388
5734_at	PTGER4	-1.06333	2.38991e-09	-1.42147	-0.705199
57406_at	ABHD6	-0.580929	4.15437e-09	-0.739769	-0.422089
5742_at	PTGS1	-0.724902	0.000110499	-0.841839	-0.607965
5743_at	PTGS2	1.23769	3.68774e-05	1.1281	1.34727
57447_at	NDRG2	-0.958534	1.05635e-09	-1.10828	-0.808792
57506_at	MAVS	-0.591722	7.60899e-05	-0.743546	-0.439897
5753_at	PTK6	-0.550326	0.000490511	-0.735282	-0.365371
57535_at	KIAA1324	-0.55582	0.00427112	-0.679357	-0.432284
5754_at	PTK7	0.671218	7.65582e-06	0.491479	0.850958
5764_at	PTN	-1.24037	1.52128e-08	-1.50939	-0.971356
57758_at	SCUBE2	-1.16973	1.87304e-10	-1.33431	-1.00515
57761_at	TRIB3	1.48649	2.45238e-11	1.38804	1.58493
57804_at	POLD4	-0.755297	1.93551e-08	-0.978946	-0.531647
57819_at	LSM2	0.527503	2.21696e-07	0.248786	0.806219
5782_at	PTPN12	0.518287	1.70126e-05	0.389336	0.647239
57820_at	CCNB1IP1	0.530714	2.15894e-05	0.110657	0.950771
57823_at	SLAMF7	-0.706428	2.52802e-07	-0.831094	-0.581762
5790_at	PTPRCAP	-0.583813	2.22601e-06	-0.771619	-0.396006
5792_at	PTPRF	-0.806974	2.08209e-08	-0.911461	-0.702486
5793_at	PTPRG	0.577358	4.9516e-09	0.488751	0.665965
5794_at	PTPRH	-1.2602	2.27589e-10	-1.42159	-1.09881
5801_at	PTPRR	-1.24501	9.73115e-08	-1.41161	-1.07842
58189_at	WFDC1	-0.843023	2.17189e-05	-1.00786	-0.678184
5825_at	ABCD3	-0.852928	3.39592e-10	-1.11547	-0.590382
5827_at	PXMP2	-0.920638	5.89203e-10	-1.02659	-0.814686
5831_at	PYCR1	0.50583	3.63094e-08	0.321436	0.690224
58472_at	SQRDL	-1.07796	4.49191e-09	-1.18667	-0.969252
58473_at	PLEKHB1	0.757145	8.54222e-05	0.642328	0.871961
58477_at	SRPRB	0.645885	1.57539e-07	0.548005	0.743765
58478_at	ENOPH1	0.741143	1.22648e-08	0.621718	0.860567
58494_at	JAM2	-0.905091	1.89092e-08	-1.0291	-0.781079
58526_at	MID1IP1	0.685294	7.49423e-08	0.501863	0.868725
5860_at	QDPR	0.547359	2.38453e-07	0.429317	0.665402
5873_at	RAB27A	-0.694895	5.07568e-06	-0.870899	-0.518891
59_at	ACTA2	-0.611315	0.00408284	-0.770134	-0.452496
5901_at	RAN	0.743664	4.26331e-07	0.589929	0.8974
5905_at	RANGAP1	0.717244	7.11757e-12	0.31564	1.11885
5906_at	RAP1A	-0.692824	0.0049732	-0.917203	-0.468446
5917_at	RARS	0.543929	2.38924e-08	0.374655	0.713204
5919_at	RARRES2	-0.60118	0.0018325	-0.815455	-0.386905
5931_at	RBBP7	0.51421	1.385e-08	0.412877	0.615543
595_at	CCND1	1.02356	4.45665e-11	0.877562	1.16956
5950_at	RBP4	0.639227	0.00927186	0.480862	0.797593
5955_at	RCN2	0.588147	8.20615e-07	0.498147	0.678148
5967_at	REG1A	3.30428	6.04885e-07	3.1214	3.48716
597_at	BCL2A1	0.999605	0.000284943	0.831045	1.16816
5982_at	RFC2	0.685713	6.28524e-10	0.367723	1.0037
5983_at	RFC3	1.31769	7.39623e-11	0.985233	1.65014
5984_at	RFC4	1.01933	1.17282e-09	0.863539	1.17512
5985_at	RFC5	0.745693	1.21094e-09	0.545729	0.945657
5987_at	TRIM27	0.625509	1.39025e-09	0.462196	0.788822
6001_at	RGS10	-0.646426	1.23074e-06	-0.966833	-0.326018
6004_at	RGS16	0.82862	3.08306e-07	0.684318	0.972922
6035_at	RNASE1	-0.59469	0.000318143	-0.802771	-0.386609
6039_at	RNASE6	-0.776955	3.14962e-06	-0.907304	-0.646606
60436_at	TGIF2	0.849593	7.2545e-09	0.593225	1.10596
60481_at	ELOVL5	0.836882	5.68494e-07	0.713846	0.959918
60487_at	TRMT11	0.747488	6.2578e-07	0.560517	0.934458
60496_at	AASDHPPT	0.503591	5.53742e-08	0.389598	0.617583
6059_at	ABCE1	0.945674	7.84763e-09	0.830716	1.06063
60682_at	SMAP1	-0.572069	0.000112346	-0.711984	-0.432155
608_at	TNFRSF17	-1.99836	1.64948e-10	-2.1897	-1.80701
6091_at	ROBO1	0.524515	0.00270964	0.26316	0.78587
6119_at	RPA3	0.70452	2.54906e-07	0.605264	0.803776
6185_at	RPN2	0.83416	1.37015e-10	0.656854	1.01147
622_at	BDH1	-0.674742	3.3432e-06	-0.875753	-0.473731
6224_at	RPS20	0.500434	2.37108e-05	-0.122649	1.12352
623_at	BDKRB1	-0.52066	3.67324e-06	-0.985685	-0.0556358
624_at	BDKRB2	-0.780801	6.40176e-08	-0.938657	-0.622944
6240_at	RRM1	0.747537	2.72562e-07	-0.0669541	1.56203
6241_at	RRM2	1.79845	1.37077e-09	1.27492	2.32198
6279_at	S100A8	1.01452	0.00132956	0.846408	1.18264
6280_at	S100A9	0.944532	5.57083e-05	0.766516	1.12255
6282_at	S100A11	1.49182	3.9545e-13	1.36674	1.61691
6286_at	S100P	2.31914	7.5343e-10	2.08857	2.54971
629_at	CFB	1.54696	2.39671e-10	1.27296	1.82096
6296_at	ACSM3	-0.531869	0.000430148	-0.624004	-0.439734
6307_at	MSMO1	0.821113	2.45909e-05	0.727871	0.914356
6319_at	SCD	0.951808	3.98772e-10	0.723729	1.17989
6322_at	SCML1	0.947956	4.33061e-07	0.791315	1.1046
633_at	BGN	0.970205	1.31667e-08	0.870381	1.07003
6338_at	SCNN1B	-1.92036	4.58873e-10	-2.3723	-1.46843
634_at	CEACAM1	-1.66042	1.4169e-10	-1.78403	-1.53682
6351_at	CCL4	0.560605	0.00102301	0.334777	0.786432
6352_at	CCL5	-0.742656	0.000965779	-0.989276	-0.496036
6355_at	CCL8	-1.40832	7.44134e-06	-1.52256	-1.29409
6357_at	CCL13	-0.855179	1.88372e-05	-0.981779	-0.728578
6362_at	CCL18	0.671606	0.0151348	0.55378	0.789431
6363_at	CCL19	-1.22072	5.77513e-06	-1.56958	-0.871861
6364_at	CCL20	0.958088	0.000674419	0.856796	1.05938
6366_at	CCL21	-0.698685	0.000129862	-0.891252	-0.506117
6369_at	CCL24	0.63424	0.000814467	0.557372	0.711108
637_at	BID	0.715846	4.21641e-10	0.496071	0.935621
638_at	BIK	0.729174	9.42392e-05	0.456132	1.00222
6387_at	CXCL12	-1.50017	1.49098e-10	-1.65398	-1.34635
63875_at	MRPL17	0.939758	1.9637e-11	0.78481	1.09471
63910_at	SLC17A9	0.656288	1.41597e-05	0.563468	0.749108
6392_at	SDHD	-0.667774	2.67214e-06	-0.832752	-0.502796
63924_at	CIDEC	-0.838094	3.2947e-06	-1.00475	-0.671437
63928_at	CHP2	-3.31953	2.16333e-12	-3.46367	-3.1754
6398_at	SECTM1	-1.33741	7.33108e-10	-1.51021	-1.16461
64065_at	PERP	0.67098	0.000542968	-0.0533583	1.39532
64078_at	SLC28A3	0.738751	9.18364e-07	0.66406	0.813443
64080_at	RBKS	-0.826575	1.05763e-09	-0.953037	-0.700112
64081_at	PBLD	-2.19507	3.30694e-12	-2.31651	-2.07364
641_at	BLM	0.846817	1.09771e-08	0.640209	1.05343
64131_at	XYLT1	-0.63505	6.63588e-07	-0.735468	-0.534632
6414_at	SEPP1	-1.66337	1.55774e-09	-1.80656	-1.52018
64151_at	NCAPG	1.08167	4.00524e-09	0.556156	1.60718
6418_at	SET	0.582073	2.87768e-09	0.468575	0.695572
64219_at	PJA1	0.565699	7.829e-08	0.429868	0.70153
64231_at	MS4A6A	-0.799824	1.03746e-06	-1.01693	-0.582721
64236_at	PDLIM2	-0.68409	6.25899e-08	-0.983711	-0.384468
6430_at	SRSF5	-0.585588	1.22189e-07	-0.75297	-0.418206
64318_at	NOC3L	0.926214	6.24667e-09	0.778439	1.07399
6446_at	SGK1	-1.49016	7.41086e-07	-1.78217	-1.19814
6451_at	SH3BGRL	-0.535581	3.12375e-05	-0.671183	-0.399978
6472_at	SHMT2	1.12663	4.33341e-11	0.926906	1.32636
64754_at	SMYD3	0.921328	1.93223e-09	0.736347	1.10631
6476_at	SI	-1.88968	1.34583e-06	-2.1257	-1.65365
64762_at	GAREM	-0.56047	8.71224e-07	-0.652966	-0.467975
64781_at	CERK	-0.810586	3.79042e-08	-0.923589	-0.697583
6491_at	STIL	0.750212	5.06456e-07	0.546666	0.953758
64921_at	CASD1	-0.876503	3.68953e-09	-1.15158	-0.601423
64922_at	LRRC19	-2.16067	9.69115e-11	-2.69194	-1.6294
64943_at	NT5DC2	1.17609	1.0147e-12	1.03244	1.31973
650_at	BMP2	-1.35933	4.1226e-09	-1.69641	-1.02225
65018_at	PINK1	-0.901799	6.23566e-10	-1.15369	-0.649905
65057_at	ACD	0.562977	1.31653e-10	0.261125	0.864829
65083_at	NOL6	0.595176	3.73372e-09	0.220953	0.969398
65108_at	MARCKSL1	0.531755	2.21871e-06	0.435503	0.628008
65109_at	UPF3B	0.619628	6.59671e-06	0.506394	0.732862
65124_at	SOWAHC	-0.51542	0.000163324	-1.45031	0.419469
6515_at	SLC2A3	0.69826	0.000251914	0.615491	0.781029
6519_at	SLC3A1	-1.63196	2.52091e-06	-1.72082	-1.54309
652_at	BMP4	0.72941	0.000115893	0.528756	0.930064
6522_at	SLC4A2	0.507535	4.30337e-08	0.259759	0.755311
6523_at	SLC5A1	0.895264	8.91051e-06	0.781083	1.00944
65258_at	MPPE1	-0.543	2.17933e-08	-0.640303	-0.445697
65265_at	C8orf33	0.593994	0.0166495	0.317169	0.870819
653_at	BMP5	-0.853865	6.11226e-09	-1.01307	-0.694665
6535_at	SLC6A8	-0.779925	0.000550808	-0.912289	-0.647561
653808_at	ZG16	-3.78692	1.31653e-10	-3.92775	-3.64609
654_at	BMP6	-0.768613	2.51728e-09	-1.09902	-0.438205
6548_at	SLC9A1	-0.666278	4.16497e-09	-0.98699	-0.345565
6549_at	SLC9A2	-0.958719	2.33038e-08	-1.16626	-0.751178
655_at	BMP7	0.939154	8.86178e-08	0.266845	1.61146
6558_at	SLC12A2	1.12488	1.96841e-07	1.05656	1.19321
6566_at	SLC16A1	-0.95549	1.02286e-07	-1.51681	-0.394174
6574_at	SLC20A1	-0.922513	2.65003e-05	-1.11775	-0.727276
6575_at	SLC20A2	-0.534011	4.82577e-05	-0.806436	-0.261585
6578_at	SLCO2A1	-1.41092	1.64948e-10	-1.79523	-1.02661
6583_at	SLC22A4	-0.69154	1.33633e-07	-0.925539	-0.457541
6584_at	SLC22A5	-1.68181	1.0147e-12	-1.7971	-1.56652
6586_at	SLIT3	-0.523495	4.68103e-07	-1.02358	-0.0234115
6597_at	SMARCA4	0.504727	6.77484e-10	0.169512	0.839942
65982_at	ZSCAN18	-1.12972	7.12765e-07	-1.38221	-0.877238
65983_at	GRAMD3	-1.2849	1.86301e-11	-1.39359	-1.1762
6599_at	SMARCC1	0.666945	1.63425e-09	0.522443	0.811448
66002_at	CYP4F12	-0.868634	1.97712e-08	-1.05661	-0.680657
66008_at	TRAK2	-0.738156	4.02773e-12	-0.902287	-0.574026
6609_at	SMPD1	-0.76957	1.11782e-09	-0.861491	-0.677648
6624_at	FSCN1	0.524205	4.65183e-05	0.397838	0.650572
6626_at	SNRPA	0.623444	4.9859e-08	0.559919	0.68697
6628_at	SNRPB	0.957188	6.50184e-10	0.866632	1.04774
6632_at	SNRPD1	0.632959	3.3863e-07	0.528437	0.73748
6633_at	SNRPD2	0.531844	2.82872e-07	0.362757	0.70093
6636_at	SNRPF	0.897909	1.54765e-09	0.718502	1.07732
6648_at	SOD2	1.01209	3.7399e-07	0.897586	1.1266
6653_at	SORL1	-0.600743	2.17278e-05	-0.779301	-0.422184
6659_at	SOX4	0.938205	1.82016e-08	0.824605	1.05181
6662_at	SOX9	1.50192	2.2902e-09	1.2979	1.70595
6675_at	UAP1	-0.639205	9.61401e-07	-0.779414	-0.498996
6678_at	SPARC	0.758764	1.13374e-05	0.455054	1.06247
6689_at	SPIB	-1.64634	3.97172e-13	-1.92474	-1.36794
6691_at	SPINK2	-1.01123	3.42313e-07	-1.20888	-0.813579
6692_at	SPINT1	-0.635269	7.32002e-07	-0.846517	-0.42402
6695_at	SPOCK1	0.673921	0.00403146	0.359372	0.988471
6696_at	SPP1	2.5283	5.54641e-09	2.27032	2.78629
6713_at	SQLE	1.15401	4.33544e-10	0.940402	1.36761
6717_at	SRI	-1.17413	1.31653e-10	-1.33445	-1.01381
672_at	BRCA1	0.533232	3.7208e-10	0.218317	0.848146
6723_at	SRM	1.08823	9.47095e-13	0.955125	1.22134
6731_at	SRP72	0.531523	2.22649e-07	0.323893	0.739154
6732_at	SRPK1	0.554949	2.30936e-05	0.250445	0.859452
6741_at	SSB	0.699576	4.72438e-07	0.527166	0.871986
6742_at	SSBP1	0.89919	4.735e-09	0.737288	1.06109
6749_at	SSRP1	0.757275	1.31784e-11	0.659053	0.855497
6750_at	SST	-2.11034	4.28588e-07	-2.24762	-1.97306
6772_at	STAT1	0.619489	4.46736e-06	0.487443	0.751534
6790_at	AURKA	1.36482	7.70856e-11	1.23529	1.49435
6799_at	SULT1A2	-1.75876	2.18853e-13	-1.94069	-1.57682
6812_at	STXBP1	0.808694	1.83645e-05	0.715067	0.90232
6817_at	SULT1A1	-1.92603	4.38042e-11	-2.05394	-1.79812
682_at	BSG	-0.549062	0.00205759	-0.919849	-0.178275
684_at	BST2	0.53689	0.0175842	0.441656	0.632124
6840_at	SVIL	-0.507467	0.00470641	-0.666401	-0.348532
6865_at	TACR2	-0.654646	0.0071494	-0.894443	-0.41485
687_at	KLF9	-0.675874	1.3679e-06	-0.777768	-0.57398
6876_at	TAGLN	-0.871973	0.0407624	-0.991263	-0.752683
6890_at	TAP1	0.695409	2.30244e-05	0.440735	0.950084
6894_at	TARBP1	0.631382	6.62255e-07	0.517663	0.745102
6929_at	TCF3	0.51952	3.65262e-08	0.3811	0.657941
694_at	BTG1	-0.643681	1.19257e-07	-0.759053	-0.52831
6943_at	TCF21	-1.16419	2.22572e-10	-1.27788	-1.05049
6949_at	TCOF1	0.633236	1.61973e-10	0.519411	0.74706
695_at	BTK	-0.522425	4.94941e-06	-0.627831	-0.41702
6999_at	TDO2	0.885621	5.22231e-05	0.428971	1.34227
7004_at	TEAD4	1.41694	3.56176e-13	1.05166	1.78223
701_at	BUB1B	1.27203	2.46106e-08	1.0598	1.48425
7024_at	TFCP2	0.504601	1.51303e-06	0.145435	0.863766
7027_at	TFDP1	0.989375	4.55182e-10	0.735823	1.24293
7031_at	TFF1	0.850897	0.0210322	0.608485	1.09331
7032_at	TFF2	0.713104	0.00260366	0.524876	0.901333
7041_at	TGFB1I1	-0.624851	0.0104676	-0.75993	-0.489772
7045_at	TGFBI	2.01016	3.97172e-13	1.91217	2.10814
7049_at	TGFBR3	-0.518059	0.00194331	-0.627327	-0.40879
705_at	BYSL	0.785995	8.15834e-11	0.673094	0.898896
7050_at	TGIF1	0.851312	4.43909e-07	0.507143	1.19548
7052_at	TGM2	0.507578	5.83008e-06	0.356279	0.658877
7058_at	THBS2	1.5158	6.54275e-07	1.34086	1.69073
7070_at	THY1	0.914519	2.23293e-09	0.684829	1.14421
7076_at	TIMP1	1.81572	1.13364e-12	1.68542	1.94602
708_at	C1QBP	0.537493	0.000142144	0.38763	0.687356
7083_at	TK1	0.780927	2.38939e-07	0.705248	0.856605
7086_at	TKT	1.05844	2.22649e-11	0.932088	1.18479
7097_at	TLR2	0.560324	3.9709e-05	0.176872	0.943775
7098_at	TLR3	-0.933144	4.37203e-06	-1.09751	-0.768776
7102_at	TSPAN7	-2.24052	4.02773e-12	-2.5092	-1.97185
7104_at	TM4SF4	0.540775	0.0265103	0.397637	0.683913
7113_at	TMPRSS2	-0.807859	4.07432e-06	-0.971543	-0.644176
712_at	C1QA	-0.874365	1.03234e-05	-1.01461	-0.734124
7122_at	CLDN5	-0.609078	3.33274e-08	-0.753974	-0.464182
7123_at	CLEC3B	-2.14568	5.34861e-12	-2.35107	-1.94028
713_at	C1QB	-0.674978	0.000262015	-0.929983	-0.419972
7130_at	TNFAIP6	0.958723	2.68334e-05	0.850417	1.06703
7153_at	TOP2A	1.34771	1.08581e-09	1.16818	1.52724
7164_at	TPD52L1	0.7718	2.77299e-05	0.595557	0.948043
7165_at	TPD52L2	0.806269	1.20903e-08	0.708171	0.904368
7168_at	TPM1	-0.533646	0.00757694	-0.620235	-0.447058
7169_at	TPM2	-0.656047	0.0405458	-0.759996	-0.552099
717_at	C2	0.856109	6.89254e-08	0.685897	1.02632
7171_at	TPM4	0.527578	0.00319091	0.409784	0.645371
7184_at	HSP90B1	0.740684	1.39941e-06	0.63895	0.842417
7188_at	TRAF5	0.810521	8.79088e-08	0.65756	0.963483
72_at	ACTG2	-1.47704	0.00208523	-1.58181	-1.37227
7203_at	CCT3	0.824558	1.73917e-11	0.738559	0.910556
7205_at	TRIP6	0.899844	2.17189e-05	0.476732	1.32296
7226_at	TRPM2	0.532998	3.18359e-06	0.423988	0.642007
725_at	C4BPB	1.09264	2.10986e-08	0.939172	1.2461
7262_at	PHLDA2	0.936898	7.66571e-05	0.762413	1.11138
7263_at	TST	-1.25965	1.87304e-10	-1.56984	-0.949453
7264_at	TSTA3	0.926245	2.95381e-08	0.775712	1.07678
7272_at	TTK	1.02627	7.16773e-08	0.871128	1.18141
7277_at	TUBA4A	0.629226	6.22298e-07	0.366504	0.891949
7283_at	TUBG1	1.01828	4.55182e-10	0.832876	1.20368
7290_at	HIRA	0.502698	1.00175e-05	0.399245	0.606151
7298_at	TYMS	0.834854	3.95363e-05	0.651004	1.0187
730_at	C7	-2.07841	2.86608e-09	-2.15472	-2.0021
7328_at	UBE2H	0.525834	2.21696e-07	0.146031	0.905638
7345_at	UCHL1	-0.768572	4.66426e-05	-0.883262	-0.653881
7347_at	UCHL3	0.751574	2.04148e-07	0.473044	1.0301
7358_at	UGDH	-1.22253	1.75791e-10	-1.42044	-1.02463
7360_at	UGP2	-1.13974	3.9545e-13	-1.36506	-0.914427
7367_at	UGT2B17	-3.58544	1.00013e-06	-3.69725	-3.47362
7374_at	UNG	0.590932	3.03915e-06	0.460942	0.720922
7398_at	USP1	0.540734	1.78591e-07	0.393939	0.687528
7407_at	VARS	0.503398	1.66488e-08	0.330465	0.676331
7421_at	VDR	-0.675101	1.49672e-07	-0.909691	-0.440511
7422_at	VEGFA	0.706191	1.44047e-05	0.423488	0.988894
7433_at	VIPR1	-1.25892	4.87449e-10	-1.3563	-1.16154
7443_at	VRK1	0.575111	0.00034578	0.428082	0.72214
7444_at	VRK2	0.523993	7.97906e-07	0.280615	0.76737
7447_at	VSNL1	1.54553	6.21146e-09	1.33572	1.75535
7453_at	WARS	0.956177	1.07624e-07	0.71766	1.1947
7466_at	WFS1	0.629936	2.30936e-05	0.425751	0.83412
7472_at	WNT2	0.907544	7.62421e-09	0.797811	1.01728
7474_at	WNT5A	0.650273	4.21023e-07	0.302846	0.997701
7498_at	XDH	-0.85865	1.32348e-06	-0.993068	-0.724232
7504_at	XK	-0.704747	2.39308e-06	-0.923315	-0.486178
7514_at	XPO1	0.525681	2.18325e-09	0.238331	0.81303
759_at	CA1	-4.24111	5.98923e-13	-4.42532	-4.0569
760_at	CA2	-2.95914	7.90432e-11	-3.01977	-2.8985
762_at	CA4	-3.77889	5.98923e-13	-3.84509	-3.71269
7644_at	ZNF91	-0.859146	1.4377e-07	-1.00757	-0.710724
766_at	CA7	-1.29076	1.18341e-10	-1.44107	-1.14045
768_at	CA9	1.47899	1.20604e-06	1.36189	1.5961
771_at	CA12	-1.76922	6.0242e-11	-1.89713	-1.6413
7791_at	ZYX	0.56237	2.14975e-07	0.266603	0.858136
7803_at	PTP4A1	-0.869787	2.67639e-09	-1.03632	-0.703258
7818_at	DAP3	0.537449	9.54474e-07	0.325972	0.748926
7844_at	RNF103	-0.505626	9.30556e-07	-0.62764	-0.383612
7850_at	IL1R2	-0.873221	0.000168026	-1.00383	-0.742609
7855_at	FZD5	-0.89106	5.28847e-09	-1.01272	-0.769401
7866_at	IFRD2	0.800509	3.15498e-11	0.670961	0.930057
7873_at	MANF	0.593752	9.64994e-08	0.492184	0.69532
788_at	SLC25A20	-1.20727	5.71542e-13	-1.34761	-1.06693
7884_at	SLBP	0.788745	1.54648e-10	0.679637	0.897853
78988_at	MRPL57	0.509946	6.37978e-06	0.437947	0.581944
78990_at	OTUB2	0.703764	1.54648e-10	0.477401	0.930127
78999_at	LRFN4	0.55074	1.78805e-08	0.379355	0.722125
790_at	CAD	1.04113	5.21619e-10	0.855957	1.22631
79000_at	AUNIP	0.709681	7.14442e-09	0.581647	0.837715
79017_at	GGCT	0.77531	1.29578e-08	0.601941	0.948679
79019_at	CENPM	0.786678	6.0455e-06	0.653129	0.920226
79023_at	NUP37	0.7141	4.59298e-08	0.508989	0.919211
79026_at	AHNAK	-0.52952	2.00054e-05	-0.717333	-0.341707
79035_at	NABP2	0.658138	2.88297e-08	0.464082	0.852194
79037_at	PVRIG	-0.504004	0.000153596	-0.732045	-0.275963
79053_at	ALG8	0.597523	6.65042e-07	0.50136	0.693686
79058_at	ASPSCR1	0.562629	2.48043e-06	0.297351	0.827907
79075_at	DSCC1	1.08989	7.33277e-11	0.858194	1.32159
79080_at	CCDC86	0.988323	1.69683e-10	0.828	1.14865
79084_at	WDR77	0.839978	5.19669e-10	0.74191	0.938047
79095_at	C9orf16	0.519603	1.23055e-07	0.398456	0.640749
7913_at	DEK	0.560017	5.80821e-08	0.334086	0.785948
79134_at	TMEM185B	0.652024	1.32083e-07	0.394511	0.909537
79153_at	GDPD3	-1.38	7.91891e-09	-1.62212	-1.13788
79154_at	DHRS11	-2.03893	2.56463e-11	-2.17835	-1.89951
79158_at	GNPTAB	-0.559214	4.49811e-05	-0.673367	-0.445061
79183_at	TTPAL	0.52188	6.40774e-06	0.430921	0.612839
79228_at	THOC6	0.521684	2.0686e-08	0.347321	0.696047
79365_at	BHLHE41	-0.952481	2.57148e-07	-1.03457	-0.870393
79581_at	SLC52A2	0.624814	9.91657e-07	0.496776	0.752852
79587_at	CARS2	0.676026	1.62906e-08	0.499876	0.852175
79596_at	RNF219	0.559061	1.26317e-07	0.462649	0.655473
79616_at	CCNJL	-0.618168	1.37858e-07	-0.915349	-0.320988
79625_at	NDNF	-0.520431	0.00194115	-0.640055	-0.400807
79629_at	OCEL1	-0.55829	3.43109e-08	-0.875656	-0.240924
79641_at	ROGDI	-0.501979	7.74292e-09	-0.782977	-0.220982
79646_at	PANK3	-0.665012	9.37756e-08	-0.812922	-0.517102
79651_at	RHBDF2	0.908474	1.13634e-10	0.560509	1.25644
79654_at	HECTD3	-0.62361	2.58692e-10	-0.941912	-0.305309
79657_at	RPAP3	0.612849	1.74062e-08	0.438957	0.78674
79668_at	PARP8	0.614971	0.000190861	0.417731	0.812211
79675_at	FASTKD1	-0.527568	9.30455e-08	-0.721194	-0.333943
79682_at	CENPU	1.11937	9.0698e-08	0.66014	1.57859
79686_at	LINC00341	-1.43646	1.4169e-10	-1.52504	-1.34789
79695_at	GALNT12	-1.00497	2.89234e-08	-1.27479	-0.735139
79710_at	MORC4	1.23052	1.31653e-10	0.876088	1.58495
79711_at	IPO4	0.904452	1.64948e-10	0.773498	1.03541
79720_at	VPS37B	-0.559563	2.31738e-06	-1.22984	0.110715
79728_at	PALB2	0.689989	8.96605e-10	-0.0342243	1.4142
79731_at	NARS2	0.503363	2.90363e-06	0.372773	0.633952
79733_at	E2F8	0.612022	8.9283e-05	0.488877	0.735166
79762_at	C1orf115	-1.88056	4.71598e-12	-1.99333	-1.7678
79782_at	LRRC31	-1.18136	1.4397e-08	-1.31623	-1.04649
79783_at	SUGCT	-0.959637	1.49872e-08	-1.14897	-0.7703
79789_at	CLMN	-1.20215	8.30394e-09	-1.54115	-0.863151
79799_at	UGT2A3	-1.51444	5.23811e-08	-1.67676	-1.35211
79817_at	MOB3B	-0.646653	6.21745e-09	-0.843527	-0.449779
79833_at	GEMIN6	0.601882	1.25302e-09	0.473615	0.730148
79840_at	NHEJ1	-0.72404	7.23556e-09	-0.850108	-0.597972
79849_at	PDZD3	-0.853071	1.82582e-08	-1.02187	-0.684271
79850_at	FAM57A	0.979235	2.48731e-08	0.773611	1.18486
79861_at	TUBAL3	-2.05574	1.4169e-10	-2.24289	-1.86859
79866_at	BORA	0.75528	2.46056e-08	0.44388	1.06668
79888_at	LPCAT1	1.15739	3.98497e-11	1.02099	1.29379
79899_at	PRR5L	-0.690661	2.0622e-05	-0.828664	-0.552658
79901_at	CYBRD1	-0.632223	0.000125974	-0.834067	-0.43038
79902_at	NUP85	0.623425	4.04924e-07	0.313849	0.933001
79908_at	BTNL8	-1.93095	1.2414e-09	-2.04564	-1.81627
79912_at	PYROXD1	-0.670552	9.65553e-06	-0.786511	-0.554593
79913_at	ACTR5	0.590998	1.8414e-08	0.356605	0.825392
79947_at	DHDDS	-0.672581	1.45881e-09	-0.818685	-0.526477
80017_at	C14orf159	-0.521438	5.71592e-06	-0.758485	-0.284391
80022_at	MYO15B	-1.27243	3.29235e-11	-1.63475	-0.910112
80117_at	ARL14	-1.93579	3.84323e-11	-2.23756	-1.63403
80148_at	PQLC1	-0.732688	4.55558e-09	-0.939205	-0.526172
80155_at	NAA15	0.633273	2.00773e-08	0.336858	0.929688
80168_at	MOGAT2	-0.953329	6.95444e-08	-1.15627	-0.750389
80183_at	KIAA0226L	0.53856	0.0350562	0.400176	0.676945
80205_at	CHD9	-0.578655	7.70517e-07	-0.705963	-0.451347
80209_at	PROSER1	0.728511	2.60197e-08	0.585525	0.871498
80221_at	ACSF2	-1.03314	7.47647e-10	-1.22517	-0.841114
80223_at	RAB11FIP1	-0.502332	0.000292934	-0.634948	-0.369716
80235_at	PIGZ	-1.79696	7.28371e-11	-1.99364	-1.60029
80237_at	ELL3	-0.573477	7.20483e-05	-0.892671	-0.254283
80273_at	GRPEL1	0.569241	3.54261e-08	0.366458	0.772024
80303_at	EFHD1	-0.578139	1.49513e-07	-0.735375	-0.420903
8031_at	NCOA4	-0.633215	5.29825e-12	-1.14565	-0.12078
80310_at	PDGFD	-1.52278	1.13364e-12	-1.77726	-1.2683
80321_at	CEP70	-0.523556	1.17573e-06	-0.697112	-0.35
80323_at	CCDC68	-1.22744	9.08661e-09	-1.39299	-1.06188
80324_at	PUS1	0.813913	4.42013e-10	0.611918	1.01591
80736_at	SLC44A4	-0.791856	6.45083e-05	-1.00541	-0.5783
8076_at	MFAP5	-1.18209	1.75985e-05	-1.40469	-0.959492
80760_at	ITIH5	-1.04371	2.89024e-07	-1.18199	-0.905434
80772_at	CPTP	-0.584357	3.32642e-08	-0.684616	-0.484098
80781_at	COL18A1	0.657056	1.06788e-06	0.490247	0.823865
8082_at	SSPN	-0.84899	2.80104e-07	-0.976706	-0.721274
81029_at	WNT5B	-0.58441	5.68494e-07	-0.812782	-0.356037
81034_at	SLC25A32	0.722597	6.56381e-07	0.532584	0.91261
81035_at	COLEC12	-1.10622	1.17282e-09	-1.25094	-0.961512
8115_at	TCL1A	-0.522781	0.000357008	-0.78945	-0.256112
813_at	CALU	0.880788	5.18882e-11	0.707166	1.05441
8140_at	SLC7A5	2.10631	5.71542e-13	1.92503	2.28759
81493_at	SYNC	-0.670939	1.85679e-06	-0.74986	-0.592019
81544_at	GDPD5	0.760807	2.55125e-06	0.601375	0.920238
81563_at	C1orf21	-0.663627	1.03645e-08	-0.746176	-0.581077
81611_at	ANP32E	0.805359	2.41946e-07	0.483401	1.12732
81618_at	ITM2C	-1.41669	8.97511e-11	-1.77643	-1.05696
81855_at	SFXN3	0.728496	1.29013e-09	0.618375	0.838616
8187_at	ZNF239	0.790513	1.86392e-08	0.632665	0.948361
81887_at	LAS1L	0.580165	1.32098e-09	0.419421	0.740909
8208_at	CHAF1B	0.710196	1.6698e-09	0.471972	0.94842
821_at	CANX	0.575798	1.11047e-05	0.414175	0.73742
824_at	CAPN2	-0.562654	1.7459e-08	-0.677406	-0.447902
8260_at	NAA10	0.610069	8.46724e-09	0.390317	0.829822
8295_at	TRRAP	0.671004	3.16357e-08	0.485756	0.856253
8317_at	CDC7	0.833167	4.81148e-08	0.68268	0.983654
8318_at	CDC45	1.25388	6.17106e-11	0.713048	1.79472
8323_at	FZD6	0.514136	0.000311358	0.314727	0.713545
83461_at	CDCA3	0.913598	1.80172e-09	0.779224	1.04797
83604_at	TMEM47	-0.544731	0.00330488	-0.674894	-0.414568
83700_at	JAM3	-0.712999	7.66571e-05	-0.954383	-0.471615
8395_at	PIP5K1B	-0.957678	1.54747e-08	-1.08181	-0.833542
8399_at	PLA2G10	-1.91171	7.33629e-09	-2.06911	-1.75431
840_at	CASP7	-1.01181	7.99726e-08	-1.204	-0.81962
8404_at	SPARCL1	-1.11114	1.07994e-05	-2.08729	-0.134987
8406_at	SRPX	-1.55517	7.44886e-09	-1.68763	-1.4227
8407_at	TAGLN2	0.542644	2.5687e-07	0.42683	0.658458
8412_at	BCAR3	-0.649426	2.15451e-07	-0.863298	-0.435555
84302_at	TMEM246	-0.664659	5.36743e-06	-0.806758	-0.522559
8434_at	RECK	-0.919997	3.46785e-09	-1.08828	-0.751715
8438_at	RAD54L	1.0203	5.29603e-10	0.755428	1.28518
8445_at	DYRK2	-0.803979	2.08671e-10	-0.903841	-0.704116
845_at	CASQ2	-1.07637	0.000326822	-1.16035	-0.992402
8451_at	CUL4A	0.591276	5.00425e-06	0.456019	0.726534
8454_at	CUL1	0.560265	9.2727e-09	0.431874	0.688657
84549_at	MAK16	0.548144	3.97005e-06	0.326894	0.769395
84560_at	MT4	-1.08357	3.48223e-06	-1.2916	-0.875534
84561_at	SLC12A8	0.579973	2.4592e-09	0.465294	0.694651
8458_at	TTF2	0.549101	3.36424e-05	0.412625	0.685576
847_at	CAT	-0.581	1.04997e-07	-0.683223	-0.478777
8470_at	SORBS2	-0.761442	0.00129837	-0.921867	-0.601018
84705_at	GTPBP3	0.562325	7.7478e-08	0.47174	0.65291
84722_at	PSRC1	0.894433	4.33615e-10	0.738752	1.05011
8480_at	RAE1	0.988954	8.97511e-11	0.864071	1.11384
84823_at	LMNB2	1.07559	1.03481e-11	0.84985	1.30133
8483_at	CILP	-0.931037	4.36241e-06	-1.03722	-0.824858
84830_at	ADTRP	-1.86547	9.3645e-09	-1.98557	-1.74536
84981_at	MIR22HG	-1.55777	2.12805e-11	-1.65043	-1.46511
8502_at	PKP4	0.644558	2.0936e-08	0.445085	0.844031
8507_at	ENC1	1.27507	1.86301e-11	1.10055	1.4496
8516_at	ITGA8	-1.05236	1.61504e-10	-1.20926	-0.895459
8519_at	IFITM1	1.38107	9.38912e-12	1.28943	1.47271
8520_at	HAT1	0.506182	2.97491e-06	0.296608	0.715755
8525_at	DGKZ	0.810964	8.11425e-11	0.687549	0.934378
8537_at	BCAS1	-1.23982	1.23252e-07	-1.34579	-1.13386
8542_at	APOL1	0.713641	5.48329e-06	0.556738	0.870543
85453_at	TSPYL5	-0.703545	0.000431632	-0.847674	-0.559415
85477_at	SCIN	-0.97038	7.28811e-09	-1.15483	-0.78593
8553_at	BHLHE40	1.1478	2.59361e-09	0.940937	1.35467
8562_at	DENR	0.549969	9.86018e-06	0.406706	0.693231
8565_at	YARS	0.768497	8.69589e-10	0.661319	0.875676
8568_at	RRP1	0.638271	3.10053e-10	0.43713	0.839412
857_at	CAV1	-0.833189	0.000218367	-0.99386	-0.672517
8573_at	CASK	0.512185	0.000359669	0.325833	0.698538
8602_at	NOP14	0.854032	6.50184e-10	0.715746	0.992318
8607_at	RUVBL1	0.946722	3.12551e-10	0.785526	1.10792
8611_at	PPAP2A	-1.57361	7.06432e-13	-1.74088	-1.40633
8612_at	PPAP2C	0.680814	2.30936e-05	0.563326	0.798302
8613_at	PPAP2B	-0.971481	1.87304e-10	-1.08023	-0.862731
8614_at	STC2	0.746732	3.40487e-08	0.52485	0.968613
8624_at	PSMG1	0.84988	2.98428e-05	0.65054	1.04922
8638_at	OASL	-0.62059	0.00832881	-0.704824	-0.536357
8639_at	AOC3	-1.24211	1.20817e-05	-1.35866	-1.12557
8644_at	AKR1C3	-1.17405	4.44835e-06	-1.30228	-1.04581
8645_at	KCNK5	-0.688484	1.07499e-06	-0.768555	-0.608413
8648_at	NCOA1	-0.529335	4.34691e-09	-0.646984	-0.411685
865_at	CBFB	0.95754	5.05118e-11	0.869995	1.04508
8659_at	ALDH4A1	0.61512	1.04651e-07	0.381436	0.848804
8662_at	EIF3B	0.975282	4.21641e-10	0.892395	1.05817
8668_at	EIF3I	0.569494	1.25058e-08	0.276172	0.862817
8673_at	VAMP8	-0.670718	5.69212e-09	-0.757706	-0.58373
87_at	ACTN1	0.50881	0.00465291	0.405808	0.611811
8705_at	B3GALT4	-0.669906	8.28716e-10	-0.77337	-0.566442
871_at	SERPINH1	0.88867	2.53122e-10	0.764964	1.01238
8714_at	ABCC3	-0.626858	1.5608e-05	-0.783851	-0.469865
8736_at	MYOM1	-0.549303	2.07301e-05	-0.695476	-0.40313
874_at	CBR3	0.54029	0.000552077	0.393371	0.687209
8743_at	TNFSF10	-0.903479	6.43669e-08	-1.08435	-0.722607
8754_at	ADAM9	0.589602	3.57673e-05	0.433846	0.745358
8780_at	RIOK3	-1.27572	4.02773e-12	-1.45669	-1.09474
8795_at	TNFRSF10B	0.77702	4.68489e-08	0.591145	0.962895
8800_at	PEX11A	-0.770348	1.20635e-07	-0.970544	-0.570153
8801_at	SUCLG2	-0.801867	5.47575e-10	-0.950699	-0.653035
8805_at	TRIM24	0.588012	5.67685e-06	0.498193	0.67783
8813_at	DPM1	0.631558	8.73018e-06	0.554304	0.708813
8815_at	BANF1	0.662337	1.1103e-07	0.471154	0.853519
8819_at	SAP30	0.625522	7.84097e-10	0.505972	0.745072
8824_at	CES2	-1.42893	3.72428e-09	-1.54357	-1.31429
8835_at	SOCS2	-0.506723	0.000295515	-0.631961	-0.381485
8836_at	GGH	0.626263	0.00122874	0.408032	0.844494
8839_at	WISP2	-0.516765	1.63464e-08	-0.719402	-0.314127
8850_at	KAT2B	-1.08649	1.34561e-10	-1.20429	-0.968694
8856_at	NR1I2	-0.649227	0.000129535	-0.761195	-0.537258
8857_at	FCGBP	-2.25931	1.34292e-06	-2.55374	-1.96488
8863_at	PER3	-0.698396	4.27061e-06	-0.91071	-0.486082
8870_at	IER3	1.03674	1.04479e-05	0.905022	1.16846
8872_at	CDC123	0.533533	7.49196e-09	0.385214	0.681853
8877_at	SPHK1	0.622613	8.92233e-07	0.241243	1.00398
8882_at	ZPR1	0.513231	1.43761e-06	0.426911	0.599552
8884_at	SLC5A6	0.833777	2.80086e-07	0.703292	0.964263
8886_at	DDX18	0.590594	9.30556e-07	0.467664	0.713524
8894_at	EIF2S2	0.593351	2.05872e-05	0.442753	0.743949
8896_at	BUD31	0.506752	8.74337e-07	0.0921271	0.921378
890_at	CCNA2	1.22148	9.86706e-10	1.00904	1.43392
8904_at	CPNE1	0.851143	4.44764e-05	0.548231	1.15406
8908_at	GYG2	0.510976	6.0607e-08	0.334094	0.687859
891_at	CCNB1	1.42028	1.65974e-09	1.32457	1.516
8910_at	SGCE	-0.878948	2.35896e-05	-1.10095	-0.656944
898_at	CCNE1	0.84174	2.89249e-12	0.572236	1.11124
8985_at	PLOD3	0.858469	5.17893e-10	0.714469	1.00247
8991_at	SELENBP1	-2.02105	2.49465e-08	-2.12846	-1.91364
9_at	NAT1	-1.05946	8.97127e-08	-1.13244	-0.986485
9031_at	BAZ1B	0.547638	5.10391e-08	0.470201	0.625075
90355_at	C5orf30	-0.87481	1.78922e-06	-0.99747	-0.752149
9037_at	SEMA5A	-0.601795	0.000366512	-0.907536	-0.296054
90411_at	MCFD2	0.578806	5.60436e-09	0.370424	0.787187
90480_at	GADD45GIP1	0.562329	1.16393e-08	0.441105	0.683553
9055_at	PRC1	1.2411	4.99819e-08	1.00588	1.47631
9057_at	SLC7A6	0.522927	1.26559e-07	0.442319	0.603535
9060_at	PAPSS2	-1.47319	1.77093e-10	-1.6633	-1.28307
9061_at	PAPSS1	0.527817	1.16393e-08	0.40684	0.648793
908_at	CCT6A	1.05896	1.78156e-10	0.909486	1.20844
9114_at	ATP6V0D1	-0.602009	1.26724e-08	-0.749484	-0.454535
9128_at	PRPF4	0.674429	7.2919e-11	0.489473	0.859385
91316_at	GUSBP11	-1.9041	1.02916e-07	-2.00064	-1.80757
9133_at	CCNB2	0.970295	9.7243e-07	0.831901	1.10869
91353_at	IGLL3P	-2.00388	3.69298e-07	-2.38321	-1.62455
9141_at	PDCD5	0.56871	4.80366e-09	0.461141	0.676279
9144_at	SYNGR2	0.598481	1.22691e-06	0.514747	0.682215
915_at	CD3D	-0.591427	0.000866255	-0.698296	-0.484559
9156_at	EXO1	0.894627	2.08021e-10	0.777217	1.01204
9184_at	BUB3	0.523098	4.29821e-07	0.407521	0.638675
91851_at	CHRDL1	-1.89031	2.26574e-08	-2.33474	-1.44588
91860_at	CALML4	-0.793647	5.54286e-07	-0.934451	-0.652843
9188_at	DDX21	1.05675	3.09408e-10	0.714144	1.39935
9209_at	LRRFIP2	-0.602239	3.72428e-09	-0.758759	-0.44572
9212_at	AURKB	1.07476	9.08661e-09	0.989566	1.15996
9214_at	FCMR	-0.648526	1.01773e-05	-0.793418	-0.503634
9221_at	NOLC1	0.997968	2.00102e-11	0.888751	1.10718
92211_at	CDHR1	-0.748474	0.000164466	-0.832432	-0.664516
9232_at	PTTG1	1.09623	4.67139e-08	0.757353	1.4351
9238_at	TBRG4	0.576263	7.24062e-07	0.411471	0.741056
9240_at	PNMA1	-0.514834	0.00420843	-0.599699	-0.42997
9245_at	GCNT3	-1.6409	7.79462e-08	-1.77599	-1.50581
9246_at	UBE2L6	0.882902	3.4458e-08	0.825997	0.939808
9252_at	RPS6KA5	-0.560833	3.32274e-08	-0.708253	-0.413414
92689_at	FAM114A1	-0.565771	3.82032e-06	-0.791411	-0.340131
92856_at	IMP4	0.514067	5.57197e-09	0.352746	0.675388
929_at	CD14	-0.763277	4.46891e-06	-0.910935	-0.615619
9296_at	ATP6V1F	0.703805	5.21619e-10	0.443889	0.963722
930_at	CD19	-0.794718	5.33583e-05	-1.11607	-0.473367
93081_at	TEX30	0.795265	4.46742e-09	0.717237	0.873294
9314_at	KLF4	-1.77746	5.37444e-10	-2.03166	-1.52325
9319_at	TRIP13	1.78775	3.29235e-11	1.72399	1.85151
9353_at	SLIT2	-0.612747	0.000133264	-0.821567	-0.403927
93594_at	TBC1D31	0.567479	2.83052e-08	0.451567	0.683391
9361_at	LONP1	0.64343	3.56288e-09	0.57492	0.71194
9367_at	RAB9A	-0.579411	2.02672e-08	-0.666301	-0.49252
9368_at	SLC9A3R1	-0.651236	1.66168e-07	-0.744799	-0.557673
9388_at	LIPG	1.34931	1.80524e-08	1.21227	1.48635
939_at	CD27	-0.923247	9.22834e-08	-1.02354	-0.822958
9397_at	NMT2	-0.673855	3.76351e-10	-0.75453	-0.59318
94_at	ACVRL1	-0.523277	1.89791e-06	-0.61828	-0.428274
9421_at	HAND1	-0.528696	0.0282916	-0.663221	-0.394171
9422_at	ZNF264	-0.514917	2.74822e-05	-0.619497	-0.410336
9429_at	ABCG2	-3.50728	3.9545e-13	-3.64438	-3.37019
9440_at	MED17	0.549574	1.0152e-07	0.411246	0.687902
9446_at	GSTO1	0.554903	1.59006e-06	0.442133	0.667673
9450_at	LY86	-0.685932	6.22985e-07	-0.840057	-0.531806
9452_at	ITM2A	-1.23372	4.09718e-10	-1.33645	-1.13098
9456_at	HOMER1	1.37813	6.06149e-12	1.18782	1.56844
9459_at	ARHGEF6	-0.600843	7.2718e-07	-0.757552	-0.444135
9465_at	AKAP7	-0.535581	2.94558e-06	-0.7169	-0.354263
948_at	CD36	-1.23781	2.37695e-11	-1.41835	-1.05727
9510_at	ADAMTS1	-0.91879	8.08259e-06	-1.17095	-0.666634
9516_at	LITAF	-0.718955	1.09388e-08	-0.929171	-0.508739
9518_at	GDF15	2.38497	5.28847e-09	2.07224	2.69771
9521_at	EEF1E1	1.08995	2.30105e-09	1.02116	1.15874
9525_at	VPS4B	-0.628992	6.57252e-07	-0.715879	-0.542106
9533_at	POLR1C	0.710559	2.03186e-10	0.593478	0.82764
9540_at	TP53I3	-0.93325	2.32431e-08	-1.04412	-0.822383
9547_at	CXCL14	-1.50681	2.68642e-05	-1.65457	-1.35905
9569_at	GTF2IRD1	1.46074	2.08421e-11	1.3585	1.56297
957_at	ENTPD5	-1.67034	1.73649e-11	-1.76432	-1.57636
9582_at	APOBEC3B	-1.25868	2.88829e-07	-1.33887	-1.17848
9588_at	PRDX6	-0.89045	5.38314e-12	-1.00874	-0.772159
9590_at	AKAP12	-0.558616	0.0355088	-0.896449	-0.220783
960_at	CD44	1.06818	2.45632e-11	0.894918	1.24144
9601_at	PDIA4	0.859857	6.57143e-10	0.775291	0.944423
9603_at	NFE2L3	1.69194	5.99807e-08	1.52213	1.86176
961_at	CD47	0.681354	3.93323e-09	0.433306	0.929402
9619_at	ABCG1	-0.635143	1.10086e-06	-0.728506	-0.541781
962_at	CD48	-1.10508	6.1624e-08	-1.33085	-0.879315
9631_at	NUP155	0.943197	3.1279e-11	0.817007	1.06939
9636_at	ISG15	0.58258	0.00611642	0.482921	0.682239
9637_at	FEZ2	-0.614837	7.28371e-11	-0.789791	-0.439883
9639_at	ARHGEF10	0.597504	1.06978e-06	0.451652	0.743356
9669_at	EIF5B	0.513819	3.53338e-07	0.432804	0.594835
96764_at	TGS1	0.685545	1.08034e-07	0.416817	0.954274
9688_at	NUP93	0.600325	8.25229e-09	0.490657	0.709992
9700_at	ESPL1	0.621618	2.5256e-07	0.517976	0.72526
9725_at	TMEM63A	0.630248	1.74811e-07	0.519294	0.741202
9728_at	SECISBP2L	-0.553969	2.20468e-10	-0.692551	-0.415387
973_at	CD79A	-0.608958	3.20398e-07	-0.713834	-0.504082
9734_at	HDAC9	-0.740197	1.23542e-06	-0.897694	-0.5827
9735_at	KNTC1	0.656369	5.57197e-09	0.552702	0.760035
9764_at	KIAA0513	-1.13154	2.20287e-11	-1.24499	-1.0181
9766_at	SUSD6	-0.668393	2.13539e-08	-0.768981	-0.567804
9767_at	JADE3	0.872433	7.50072e-09	0.540112	1.20475
9768_at	KIAA0101	0.845931	4.31251e-06	0.729598	0.962263
9770_at	RASSF2	-0.638955	5.46089e-05	-0.798265	-0.479646
9777_at	TM9SF4	0.591086	3.54431e-05	0.444336	0.737836
9778_at	KIAA0232	-0.687697	4.37061e-09	-0.804142	-0.571251
978_at	CDA	-0.791939	6.15038e-05	-0.918252	-0.665626
9780_at	PIEZO1	0.669689	5.03288e-08	0.57423	0.765147
9787_at	DLGAP5	1.19225	2.15344e-08	1.07485	1.30964
9790_at	BMS1	0.553037	1.84031e-08	0.388071	0.718003
9791_at	PTDSS1	0.600812	4.59391e-07	0.378181	0.823444
9793_at	CKAP5	0.762073	1.61097e-11	0.575148	0.948999
9816_at	URB2	0.613554	1.16625e-08	0.504194	0.722913
983_at	CDK1	1.39115	3.52304e-10	1.33015	1.45215
9833_at	MELK	1.07561	2.8028e-09	0.80568	1.34555
9837_at	GINS1	1.12444	1.51228e-06	0.944447	1.30443
9839_at	ZEB2	-0.745669	1.62384e-07	-1.1925	-0.298833
9843_at	HEPH	-0.513013	0.000527133	-0.7419	-0.284126
9867_at	PJA2	-0.868006	1.16897e-08	-1.04221	-0.693797
9881_at	TRANK1	-0.99804	3.60247e-11	-1.09065	-0.905431
991_at	CDC20	1.25083	2.75679e-07	1.13571	1.36595
9912_at	ARHGAP44	-1.39446	3.60247e-11	-1.49966	-1.28926
9918_at	NCAPD2	0.743364	6.41424e-07	0.544719	0.942009
9920_at	KBTBD11	-0.989085	1.78805e-08	-1.19497	-0.7832
9926_at	LPGAT1	0.580104	2.98772e-06	0.380385	0.779824
9929_at	JOSD1	-0.655164	4.04577e-08	-0.763862	-0.546467
9933_at	KIAA0020	0.763042	1.4169e-10	0.521335	1.00475
9934_at	P2RY14	-1.43775	1.40565e-11	-1.62609	-1.2494
9937_at	DCLRE1A	0.505196	7.6409e-09	0.361283	0.649109
994_at	CDC25B	1.43993	1.33507e-11	1.23188	1.64798
9946_at	CRYZL1	-0.508201	1.10032e-06	-0.607018	-0.409383
9949_at	AMMECR1	0.515153	6.86204e-06	0.405552	0.624754
9961_at	MVP	-0.554463	3.32274e-08	-0.66887	-0.440056

## Sheet: S4_Meta.Comparison.DE
PROBEID	SYMBOL	logFC	adj.P.Val	CI.L	CI.R
10_at	NAT2	-1.38274	0.0109508	-2.17017	-0.595318
10007_at	GNPDA1	0.628305	0.0270292	0.153995	1.10261
1001_at	CDH3	2.15964	0.000347333	1.93539	2.3839
10015_at	PDCD6IP	-0.535475	0.00378725	-0.873679	-0.197271
100188893_at	TOMM6	0.605655	0.00919589	0.29089	0.920419
10050_at	SLC17A4	-2.23116	0.000596309	-2.75016	-1.71216
1009_at	CDH11	1.4119	0.00109349	0.951401	1.87241
10099_at	TSPAN3	-0.633954	0.0370958	-0.942746	-0.325162
10103_at	TSPAN1	-1.74352	0.00248769	-2.15545	-1.33159
10110_at	SGK2	-1.65483	0.00594091	-2.44958	-0.860089
10112_at	KIF20A	0.906652	0.0263112	0.708607	1.1047
10127_at	ZNF263	0.577246	0.012287	0.424817	0.729674
10131_at	TRAP1	1.15613	0.000889784	0.943987	1.36827
10133_at	OPTN	-0.591376	0.0212098	-0.904855	-0.277898
10134_at	BCAP31	0.718038	0.00362263	0.51947	0.916605
10135_at	NAMPT	0.877028	0.00988929	0.634049	1.12001
10142_at	AKAP9	-1.09436	0.000719058	-1.49043	-0.698292
10146_at	G3BP1	0.678104	0.0129981	0.505755	0.850454
10153_at	CEBPZ	0.547846	0.028898	0.288309	0.807383
10155_at	TRIM28	0.565049	0.0484054	0.200511	0.929588
10170_at	DHRS9	-2.25423	0.00492906	-2.45746	-2.051
1019_at	CDK4	1.02658	0.00683129	0.80066	1.2525
10195_at	ALG3	0.766091	0.00134357	0.438443	1.09374
10196_at	PRMT3	0.521274	0.024162	0.258587	0.783962
10197_at	PSME3	0.585741	0.0246212	0.332669	0.838814
10199_at	MPHOSPH10	0.518573	0.021689	0.335503	0.701643
10208_at	USPL1	0.809092	0.00419556	0.472423	1.14576
10212_at	DDX39A	0.856028	0.0158139	0.431452	1.2806
10213_at	PSMD14	0.660131	0.0158865	-0.124599	1.44486
1022_at	CDK7	0.666685	0.00498658	0.416217	0.917152
10223_at	GPA33	-1.6115	0.00310453	-1.89229	-1.33071
10231_at	RCAN2	-0.916806	0.00740125	-1.14308	-0.690535
10318_at	TNIP1	-0.510568	0.0370435	-0.78981	-0.231327
10328_at	EMC8	0.605342	0.0133856	0.165097	1.04559
10330_at	CNPY2	0.517913	0.0247774	0.184735	0.85109
10360_at	NPM3	0.72046	0.0462883	-0.350301	1.79122
10370_at	CITED2	-0.867159	0.00997657	-1.07702	-0.657302
10396_at	ATP8A1	-0.544894	0.0491277	-0.884263	-0.205525
1040_at	CDS1	-0.77818	0.0418923	-1.12537	-0.430989
10417_at	SPON2	1.15131	0.00356271	0.774418	1.52821
10419_at	PRMT5	1.05827	0.00394655	0.771793	1.34475
10420_at	TESK2	-0.751627	0.00338258	-1.11088	-0.392372
10430_at	TMEM147	0.681431	0.00645777	0.431526	0.931337
10436_at	EMG1	0.63429	0.0346524	0.169028	1.09955
10446_at	LRRN2	-0.791714	0.0143653	-1.01545	-0.567978
10455_at	ECI2	-1.4477	0.0015641	-1.70859	-1.18682
10480_at	EIF3M	0.560436	0.0458436	0.221139	0.899733
10483_at	SEC23B	0.795526	0.00529817	0.52688	1.06417
10492_at	SYNCRIP	0.608852	0.0190017	0.376911	0.840794
1051_at	CEBPB	1.12933	0.00279338	0.841169	1.4175
10519_at	CIB1	-0.561418	0.017657	-0.918855	-0.20398
10527_at	IPO7	0.911827	0.000665712	0.373021	1.45063
10528_at	NOP56	0.705892	0.0115124	-0.152889	1.56467
10529_at	NEBL	1.04359	0.00279338	0.672418	1.41476
10535_at	RNASEH2A	1.25068	0.00121091	0.966026	1.53533
10539_at	GLRX3	0.755056	0.00598661	0.533301	0.976811
10544_at	PROCR	0.912387	0.0166114	0.53504	1.28973
10549_at	PRDX4	1.40983	0.00224188	1.21636	1.60329
10559_at	SLC35A1	-0.661332	0.0354636	-0.839069	-0.483595
10574_at	CCT7	0.863521	0.000417285	0.698373	1.02867
10575_at	CCT4	0.802817	0.00106236	0.486294	1.11934
10576_at	CCT2	0.920412	0.00379898	0.697081	1.14374
10581_at	IFITM2	1.24415	0.00546282	1.00646	1.48185
10590_at	SCGN	-1.62379	0.000740488	-2.15133	-1.09626
10598_at	AHSA1	0.568022	0.00564917	0.224342	0.911701
10606_at	PAICS	1.19815	0.00830137	0.723147	1.67316
10614_at	HEXIM1	-0.50108	0.0478293	-0.73685	-0.265309
10625_at	IVNS1ABP	-0.784071	0.0185857	-1.15277	-0.415368
10628_at	TXNIP	-1.06353	0.0131092	-1.36844	-0.75862
10668_at	CGRRF1	-0.622339	0.0148743	-0.971149	-0.273529
1069_at	CETN2	0.863245	0.0179613	0.469818	1.25667
10694_at	CCT8	0.588026	0.0107985	0.189548	0.986504
10763_at	NES	0.694633	0.021833	0.391931	0.997334
10788_at	IQGAP2	-1.14245	0.0170132	-1.24388	-1.04102
10797_at	MTHFD2	1.44558	0.00149603	1.05069	1.84046
10799_at	RPP40	0.991954	0.00614177	0.33922	1.64469
10808_at	HSPH1	1.83821	0.000347333	1.42022	2.2562
10848_at	PPP1R13L	0.584815	0.0104184	0.35002	0.819609
10856_at	RUVBL2	0.842142	0.00324379	0.62388	1.0604
1087_at	CEACAM7	-3.65594	0.0024345	-3.98603	-3.32584
10873_at	ME3	-0.514953	0.041295	-0.802912	-0.226995
10875_at	FGL2	-1.11407	0.0158968	-1.25382	-0.974315
10885_at	WDR3	0.697102	0.0152286	0.43216	0.962044
10891_at	PPARGC1A	-0.832209	0.0189059	-1.07626	-0.588162
109_at	ADCY3	0.626368	0.00722843	0.402069	0.850668
10913_at	EDAR	1.00869	0.0107863	0.378375	1.63902
10915_at	TCERG1	0.652646	0.0132214	0.284069	1.02122
10917_at	BTNL3	-0.889822	0.00974943	-1.20791	-0.571729
10924_at	SMPDL3A	-2.16906	0.000991953	-2.42745	-1.91067
10939_at	AFG3L2	-0.501931	0.0329853	-0.772639	-0.231222
10940_at	POP1	0.62996	0.00578905	0.340061	0.91986
10953_at	TOMM34	0.863394	0.0110678	0.693335	1.03345
10969_at	EBNA1BP2	0.638284	0.0269426	0.0435158	1.23305
10988_at	METAP2	0.655161	0.00377675	0.442407	0.867916
10998_at	SLC27A5	0.618189	0.0263112	0.393003	0.843375
11046_at	SLC35D2	-0.611933	0.0204177	-1.02762	-0.196245
11065_at	UBE2C	1.49407	0.00720291	1.27064	1.7175
11072_at	DUSP14	0.924582	0.00565435	0.67102	1.17814
11078_at	TRIOBP	-0.507553	0.0141855	-0.918959	-0.0961466
1113_at	CHGA	-1.61866	0.0224229	-2.05747	-1.17985
11137_at	PWP1	0.630689	0.00123347	0.342686	0.918693
11145_at	PLA2G16	1.12324	0.0442857	0.901174	1.34531
11184_at	MAP4K1	-0.534617	0.0440869	-0.713	-0.356233
1119_at	CHKA	-0.758299	0.00320361	-1.12252	-0.394081
11198_at	SUPT16H	0.544297	0.0413389	0.336992	0.751602
112_at	ADCY6	-0.553487	0.0109001	-1.36292	0.255948
11212_at	PROSC	-0.775534	0.00178957	-1.17455	-0.376519
11215_at	AKAP11	0.759798	0.0115124	0.411726	1.10787
11222_at	MRPL3	0.900314	0.00637106	0.721444	1.07918
11226_at	GALNT6	1.39329	0.0061775	0.53012	2.25646
11237_at	RNF24	0.630513	0.00209945	0.323687	0.937338
11240_at	PADI2	-2.8213	0.000289661	-3.41344	-2.22916
11252_at	PACSIN2	-0.832332	0.000719058	-1.10019	-0.564475
11257_at	TP53TG1	-0.59593	0.0396302	-0.793192	-0.398668
11260_at	XPOT	1.25287	0.00337343	0.691462	1.81427
11261_at	CHP1	-0.961333	0.0035647	-1.1662	-0.756462
11282_at	MGAT4B	-0.674546	0.0477046	-0.897834	-0.451259
11335_at	CBX3	0.84507	0.0137436	0.273814	1.41632
11340_at	EXOSC8	0.585083	0.0450056	0.0845501	1.08562
11343_at	MGLL	-1.33077	0.00249979	-1.53143	-1.1301
11346_at	SYNPO	-0.700262	0.0345277	-1.03401	-0.366518
114112_at	TXNRD3	0.52994	0.0394497	0.108475	0.951405
114876_at	OSBPL1A	-1.20354	0.00163823	-1.43453	-0.972543
114882_at	OSBPL8	0.755056	0.00641394	0.409837	1.10027
1152_at	CKB	-2.58298	0.000740488	-3.05674	-2.10921
1153_at	CIRBP	-0.688514	0.0151396	-1.06148	-0.31555
115817_at	DHRS1	-0.673275	0.023817	-1.02298	-0.323572
1164_at	CKS2	1.23672	0.0129159	0.744095	1.72935
1181_at	CLCN2	-0.642218	0.0493556	-0.915037	-0.369399
1212_at	CLTB	-0.570605	0.045221	-0.869981	-0.271229
124583_at	CANT1	-0.50719	0.00981813	-0.795484	-0.218895
125_at	ADH1B	-2.37627	0.00853141	-2.6329	-2.11965
125058_at	TBC1D16	0.789421	0.0477046	0.595911	0.982932
126_at	ADH1C	-2.90954	0.00632539	-3.30231	-2.51677
1265_at	CNN2	0.520504	0.027168	0.269264	0.771744
1277_at	COL1A1	2.20533	0.00121091	1.77271	2.63795
1278_at	COL1A2	2.00235	0.000824619	1.41221	2.59249
128_at	ADH5	-0.61592	0.00073349	-1.01071	-0.221131
1281_at	COL3A1	1.09324	0.00993685	0.886965	1.29952
1282_at	COL4A1	1.44903	0.00365219	1.15665	1.7414
1289_at	COL5A1	1.33697	0.00149603	0.877893	1.79604
1290_at	COL5A2	1.66081	0.00123347	1.3971	1.92452
1293_at	COL6A3	1.1447	0.0303753	0.903849	1.38555
1366_at	CLDN7	-0.73089	0.0285523	-1.09348	-0.368304
1368_at	CPM	-1.43452	0.00396207	-1.84756	-1.02147
1376_at	CPT2	-0.597879	0.0194601	-1.34187	0.146113
140461_at	ASB8	-0.624038	0.00123347	-0.917033	-0.331043
140803_at	TRPM6	-1.53483	0.00106236	-1.90614	-1.16352
142_at	PARP1	0.510126	0.0477107	-0.0801369	1.10039
1434_at	CSE1L	1.47724	0.00145457	1.0549	1.89959
1459_at	CSNK2A2	0.645393	0.0149532	0.348658	0.942128
1462_at	VCAN	1.50727	0.00106236	0.949866	2.06468
1472_at	CST4	0.549534	0.01046	0.10814	0.990929
1478_at	CSTF2	0.540587	0.0166114	0.0962389	0.984936
1479_at	CSTF3	0.526077	0.0130754	0.251123	0.801032
1503_at	CTPS1	1.12356	0.00830137	-0.0194994	2.26662
150726_at	FBXO41	0.527909	0.0132048	0.236684	0.819135
1513_at	CTSK	0.85875	0.0323137	0.607828	1.10967
1520_at	CTSS	-0.912007	0.0145916	-1.19438	-0.629635
154796_at	AMOT	0.852217	0.0256191	0.579156	1.12528
1573_at	CYP2J2	-0.913817	0.00683129	-1.23372	-0.593918
157567_at	ANKRD46	0.62782	0.0461588	0.366497	0.889144
16_at	AARS	0.708326	0.00339717	0.39865	1.018
1604_at	CD55	1.42386	0.0179007	0.863901	1.98382
1606_at	DGKA	-0.712179	0.00836166	-0.904805	-0.519552
161291_at	TMEM30B	-1.04485	0.00597305	-1.59116	-0.498531
1615_at	DARS	0.762913	0.00449409	0.367717	1.15811
1632_at	ECI1	-0.510249	0.0247984	-0.760028	-0.260469
163486_at	DENND1B	-0.67881	0.0354092	-1.17374	-0.183879
1635_at	DCTD	0.588351	0.0153755	0.391444	0.785258
1657_at	DMXL1	-0.571082	0.033625	-0.770893	-0.371271
1662_at	DDX10	0.836464	0.0030963	0.504076	1.16885
166647_at	ADGRA3	-0.951544	0.00148063	-1.28699	-0.616103
1672_at	DEFB1	-1.55162	0.0196595	-1.9298	-1.17344
1675_at	CFD	-1.57623	0.0364495	-1.90441	-1.24805
171586_at	ABHD3	-1.9236	0.00365219	-2.34342	-1.50379
1736_at	DKC1	1.54074	0.000347333	1.10361	1.97788
1776_at	DNASE1L3	-1.62866	0.0311594	-1.92824	-1.32909
1785_at	DNM2	-0.54979	0.00947394	-0.791355	-0.308225
1786_at	DNMT1	1.11761	0.00781905	0.775698	1.45951
1798_at	DPAGT1	0.787786	0.00723058	0.520609	1.05496
1800_at	DPEP1	2.22404	0.00415416	1.82181	2.62627
1811_at	SLC26A3	-3.6758	0.00645777	-3.91205	-3.43955
1820_at	ARID3A	0.93556	0.00854309	0.69334	1.17778
183_at	AGT	1.09088	0.0208795	0.866262	1.31551
1836_at	SLC26A2	-3.82833	0.000347333	-4.34248	-3.31418
1891_at	ECH1	-0.83082	0.0382747	-1.22789	-0.433753
1893_at	ECM1	0.823967	0.00686543	0.587633	1.0603
1894_at	ECT2	1.24317	0.00627958	0.849798	1.63653
1902_at	LPAR1	-0.559957	0.0149185	-0.839235	-0.28068
1906_at	EDN1	1.22969	0.00683129	0.993486	1.4659
1908_at	EDN3	-1.03263	0.00105631	-1.37112	-0.694133
191_at	AHCY	1.20009	0.0063815	0.713046	1.68714
1936_at	EEF1D	0.602375	0.0205213	-0.164686	1.36944
196441_at	ZFC3H1	0.638751	0.0178421	0.263151	1.01435
1994_at	ELAVL1	0.620473	0.00323732	0.363608	0.877338
2023_at	ENO1	0.530523	0.0451083	0.287288	0.773759
2037_at	EPB41L2	0.94077	0.0198966	0.745937	1.1356
2052_at	EPHX1	-0.689244	0.0280308	-1.18302	-0.195464
2053_at	EPHX2	-1.34315	0.00163823	-1.59103	-1.09527
2058_at	EPRS	0.698153	0.00155125	0.310091	1.08622
2059_at	EPS8	-0.653447	0.00320361	-0.933487	-0.373408
2091_at	FBL	0.866254	0.00781905	0.500632	1.23188
2110_at	ETFDH	-0.852228	0.00920338	-1.07697	-0.627482
2118_at	ETV4	1.14992	0.00106146	0.779256	1.52059
2125_at	EVPL	0.511935	0.0105184	0.201149	0.822721
216_at	ALDH1A1	-1.30393	0.0487391	-1.59884	-1.00902
2161_at	F12	1.09089	0.005376	0.861629	1.32016
2162_at	F13A1	-1.08752	0.0328505	-1.56312	-0.61192
2193_at	FARSA	0.710039	0.00073349	0.419118	1.00096
220972_at	MARCH8	-0.820496	0.005376	-1.22582	-0.415172
2239_at	GPC4	0.546274	0.0284863	0.153251	0.939298
2261_at	FGFR3	-0.606356	0.00861044	-0.940771	-0.271941
2263_at	FGFR2	-0.794005	0.0197622	-1.0494	-0.538611
2273_at	FHL1	-1.57671	0.0430258	-1.85351	-1.29991
22802_at	CLCA4	-5.45226	0.000389493	-5.77468	-5.12983
22822_at	PHLDA1	0.986904	0.00938362	0.463954	1.50985
22827_at	PUF60	0.515313	0.00810939	0.284119	0.746508
22856_at	CHSY1	0.663808	0.0411727	0.156843	1.17077
22868_at	FASTKD2	0.571686	0.0110678	0.0526535	1.09072
22878_at	TRAPPC8	-0.55159	0.00751223	-1.01859	-0.0845946
22880_at	MORC2	0.573454	0.0129981	0.355435	0.791472
22883_at	CLSTN1	-0.541378	0.00666696	-1.02539	-0.0573702
22884_at	WDR37	-0.601461	0.00931209	-0.82327	-0.379653
22889_at	KIAA0907	0.651249	0.0415105	-0.423998	1.7265
22903_at	BTBD3	-1.12852	0.00753793	-1.47713	-0.779914
22916_at	NCBP2	0.504325	0.0237879	0.305191	0.703459
22918_at	CD93	0.515193	0.048044	-0.033518	1.0639
22919_at	MAPRE1	0.633676	0.0173202	0.46718	0.800172
22948_at	CCT5	0.644655	0.00320361	0.362096	0.927214
2295_at	FOXF2	-1.34036	0.0142882	-1.5677	-1.11302
22974_at	TPX2	1.57128	0.00839096	1.33255	1.81
22984_at	PDCD11	0.596324	0.0044752	0.144036	1.04861
23028_at	KDM1A	0.507732	0.02359	0.302659	0.712806
23035_at	PHLPP2	-1.71069	0.000928617	-1.95488	-1.4665
23047_at	PDS5B	0.554193	0.00896188	0.0934772	1.01491
23048_at	FNBP1	-1.03889	0.00584509	-1.46554	-0.612239
23052_at	ENDOD1	-1.07251	0.0039409	-1.38222	-0.762806
23076_at	RRP1B	0.506772	0.00239578	0.290326	0.723219
2308_at	FOXO1	-0.644228	0.0179965	-0.964038	-0.324418
23082_at	PPRC1	0.616397	0.017657	0.302997	0.929796
23136_at	EPB41L3	-1.15003	0.0158023	-1.50133	-0.798729
23139_at	MAST2	-0.597256	0.00903316	-0.883981	-0.310532
23150_at	FRMD4B	-0.709445	0.0260031	-1.08112	-0.33777
23151_at	GRAMD4	-0.530189	0.0489951	-0.754155	-0.306224
23158_at	TBC1D9	-0.535064	0.0388705	-1.10573	0.0355963
23165_at	NUP205	0.663244	0.0196378	0.467185	0.859303
23166_at	STAB1	-0.858077	0.0043075	-1.1681	-0.548059
23169_at	SLC35D1	-1.1314	0.00162788	-1.37126	-0.891541
2317_at	FLNB	-0.744437	0.00627958	-1.02972	-0.459157
23171_at	GPD1L	-1.34588	0.000118815	-1.48648	-1.20529
23175_at	LPIN1	0.520581	0.029155	0.315476	0.725685
23179_at	RGL1	-0.594884	0.0414227	-0.822965	-0.366804
23195_at	MDN1	0.523958	0.0434243	0.235351	0.812565
23212_at	RRS1	0.858431	0.00175741	0.669942	1.04692
23213_at	SULF1	2.14098	0.00122858	1.77257	2.50939
23220_at	DTX4	-0.653484	0.0158174	-0.88909	-0.417877
23223_at	RRP12	0.606573	0.00357649	0.211973	1.00117
23228_at	PLCL2	-1.10983	0.00279338	-1.42553	-0.794131
23242_at	COBL	-0.786987	0.0195992	-1.09336	-0.480617
23246_at	BOP1	1.2182	0.000724689	0.990847	1.44556
23253_at	ANKRD12	-0.67366	0.00364576	-1.11342	-0.2339
23271_at	CAMSAP2	0.542402	0.00596208	0.27521	0.809594
2329_at	FMO4	-0.736636	0.034335	-1.02548	-0.447794
2330_at	FMO5	-1.15396	0.00630458	-1.50727	-0.800645
23302_at	WSCD1	-0.812852	0.0130065	-1.11802	-0.507688
23303_at	KIF13B	-0.858437	0.00361628	-1.18158	-0.535296
23310_at	NCAPD3	0.609467	0.0336192	0.401078	0.817855
23314_at	SATB2	-0.977208	0.0332174	-1.20023	-0.754188
23327_at	NEDD4L	-1.19794	0.000853646	-1.47366	-0.922223
23333_at	DPY19L1	0.825877	0.0234503	0.528133	1.12362
23335_at	WDR7	-0.658025	0.0117026	-1.0125	-0.303551
23345_at	SYNE1	-0.76627	0.0472523	-1.04701	-0.485528
23347_at	SMCHD1	-0.651228	0.0155147	-1.34132	0.0388678
23382_at	AHCYL2	-1.65665	0.00365219	-1.99151	-1.32178
23384_at	SPECC1L	-0.779335	0.00365219	-1.11323	-0.445439
23394_at	ADNP	0.965081	0.00564917	0.805848	1.12431
23404_at	EXOSC2	0.535827	0.00993685	0.289293	0.782362
23450_at	SF3B3	0.885624	0.000135414	0.168321	1.60293
23461_at	ABCA5	-0.862386	0.0423394	-1.14203	-0.582744
23471_at	TRAM1	0.504641	0.00978463	0.197033	0.812249
23474_at	ETHE1	-1.14994	0.00241319	-1.67132	-0.628572
23483_at	TGDS	0.802822	0.00294268	0.507611	1.09803
23492_at	CBX7	-0.866807	0.0174461	-1.14375	-0.589862
23500_at	DAAM2	-0.630748	0.0127394	-1.14105	-0.120445
23505_at	TMEM131	-0.784638	0.0131025	-0.997636	-0.57164
23518_at	R3HDM1	0.591212	0.0114412	0.103417	1.07901
23560_at	GTPBP4	1.12247	0.00203107	0.618432	1.62652
23585_at	TMEM50A	-0.572307	0.0189642	-0.869239	-0.275376
23596_at	OPN3	-1.58233	0.00202685	-2.02696	-1.13769
23597_at	ACOT9	0.542803	0.0111912	0.233796	0.85181
23635_at	SSBP2	-0.831981	0.0209812	-1.11705	-0.546914
23636_at	NUP62	0.546097	0.0196595	0.0286609	1.06353
23650_at	TRIM29	1.03576	0.0382747	0.805468	1.26604
23673_at	STX12	-0.672442	0.00251825	-1.04641	-0.298479
23677_at	SH3BP4	0.76754	0.0336031	0.452035	1.08304
23708_at	GSPT2	1.2859	0.0178624	1.00917	1.56264
24137_at	KIF4A	1.13542	0.0204368	0.922634	1.34821
24140_at	FTSJ1	0.707446	0.00121091	0.419966	0.994926
24148_at	PRPF6	0.668524	0.0483654	0.351361	0.985687
2495_at	FTH1	-1.1413	0.00073349	-1.54095	-0.741654
2517_at	FUCA1	-1.4093	0.00141042	-2.0033	-0.815288
254531_at	LPCAT4	-0.759858	0.0158668	-2.50465	0.98493
2564_at	GABRE	1.00904	0.0193235	0.713717	1.30437
257407_at	C2orf72	-0.615501	0.0167911	-0.758038	-0.472964
25800_at	SLC39A6	0.903723	0.00785331	0.351967	1.45548
25825_at	BACE2	1.12411	0.010902	0.869785	1.37844
25840_at	METTL7A	-2.17811	0.000135414	-2.55077	-1.80545
25849_at	PARM1	-1.32088	0.0141735	-1.88352	-0.758239
25873_at	RPL36	0.622707	0.0490251	0.177061	1.06835
25878_at	MXRA5	1.08724	0.0178624	-0.18108	2.35555
25903_at	OLFML2B	0.93877	0.039263	0.210524	1.66702
25907_at	TMEM158	1.15761	0.00339717	0.921317	1.3939
25926_at	NOL11	0.575511	0.0153755	0.415407	0.735614
259266_at	ASPM	1.03488	0.0346654	0.574825	1.49494
25940_at	FAM98A	0.50128	0.0205837	-0.0574314	1.05999
25966_at	C2CD2	0.522886	0.0281605	-0.125107	1.17088
25994_at	HIGD1A	-1.44753	0.000118815	-1.9689	-0.926165
26_at	AOC1	-1.38083	0.024807	-1.74323	-1.01844
26012_at	NSMF	0.563797	0.0368693	0.366635	0.760958
26027_at	ACOT11	-0.848784	0.00131816	-1.13935	-0.558217
26031_at	OSBPL3	0.768239	0.0130989	0.488321	1.04816
26040_at	SETBP1	-0.785054	0.0337045	-1.11534	-0.454767
2615_at	LRRC32	0.51981	0.0196595	0.311908	0.727712
2617_at	GARS	0.939355	0.00870412	0.620549	1.25816
26207_at	PITPNC1	0.635472	0.0136006	0.271934	0.999011
26233_at	FBXL6	0.620573	0.0425091	-0.0305124	1.27166
26354_at	GNL3	1.03016	0.0198755	0.670106	1.39021
26355_at	FAM162A	-0.676825	0.00808761	-0.967435	-0.386216
2641_at	GCG	-3.02019	0.0177655	-3.48654	-2.55383
2647_at	BLOC1S1	-0.720446	0.00561409	-0.956702	-0.48419
26470_at	SEZ6L2	0.718112	0.0158093	0.284163	1.15206
2648_at	KAT2A	0.58365	0.0235911	-0.0272861	1.19459
26499_at	PLEK2	0.930513	0.0125698	0.373601	1.48743
26503_at	SLC17A5	-0.794614	0.022435	-1.1707	-0.418531
26504_at	CNNM4	-1.21262	0.00117324	-1.58545	-0.839792
26520_at	TIMM9	0.666078	0.00594091	0.39319	0.938966
26574_at	AATF	0.522432	0.009546	0.214185	0.830679
26586_at	CKAP2	0.789253	0.0345943	0.61125	0.967257
26973_at	CHORDC1	0.911244	0.00853141	0.659501	1.16299
26994_at	RNF11	-0.683095	0.00607463	-1.15147	-0.214721
27000_at	DNAJC2	0.776834	0.0312726	0.421003	1.13266
27044_at	SND1	0.598184	0.0151833	-0.0274095	1.22378
27069_at	GHITM	-0.506387	0.00215419	-0.803466	-0.209308
2707_at	GJB3	0.732883	0.00853141	-0.116182	1.58195
27124_at	INPP5J	-0.545686	0.010919	-0.734698	-0.356675
27147_at	DENND2A	-0.98861	0.00720661	-1.62893	-0.348291
27163_at	NAAA	-1.07643	0.00294268	-1.31168	-0.841189
2717_at	GLA	0.811204	0.0175598	-0.0717085	1.69412
27243_at	CHMP2A	-0.535996	0.0160195	-0.692379	-0.379613
27244_at	SESN1	0.943301	0.0462819	0.47324	1.41336
27250_at	PDCD4	-1.66727	0.000532086	-1.91725	-1.41729
27253_at	PCDH17	0.684744	0.0337045	0.120555	1.24893
27284_at	SULT1B1	-1.46319	0.00590789	-1.79075	-1.13564
27299_at	ADAMDEC1	-2.33517	0.00378725	-2.70375	-1.96659
27306_at	HPGDS	-0.891384	0.0447701	-1.48336	-0.299407
27339_at	PRPF19	0.52871	0.0185857	0.123545	0.933876
27340_at	UTP20	0.616736	0.040759	0.340701	0.892772
27346_at	TMEM97	1.31382	0.00878685	1.11415	1.51348
275_at	AMT	-0.806487	0.0457596	-0.999969	-0.613005
2767_at	GNA11	-1.13135	0.00103136	-1.42812	-0.834581
2770_at	GNAI1	-0.705355	0.0474603	-0.975319	-0.43539
2805_at	GOT1	-0.676756	0.0232912	-0.984857	-0.368655
2821_at	GPI	0.587628	0.0205837	0.469377	0.705878
28231_at	SLCO4A1	1.99338	0.00320361	1.74245	2.24432
28232_at	SLCO3A1	0.537322	0.0141855	0.341386	0.733258
286148_at	DPY19L4	0.629522	0.042182	0.369343	0.889702
2872_at	MKNK2	-0.629852	0.00938362	-0.996433	-0.263272
2875_at	GPT	-0.611874	0.0179383	-1.01663	-0.207121
2877_at	GPX2	0.873725	0.0146466	0.626703	1.12075
2878_at	GPX3	-1.36743	0.00912027	-1.7752	-0.959668
288_at	ANK3	-1.38373	0.000828285	-1.76979	-0.997658
28966_at	SNX24	-0.621007	0.0279604	-0.854177	-0.387837
28974_at	C19orf53	0.741286	0.000665712	-0.179844	1.66242
28977_at	MRPL42	0.628608	0.0322052	0.433371	0.823846
28984_at	RGCC	0.994959	0.0158174	0.664029	1.32589
28985_at	MCTS1	0.64041	0.0179545	0.436239	0.84458
290_at	ANPEP	-2.34483	0.0179288	-2.65881	-2.03085
2907_at	GRINA	0.806058	0.0044752	0.513716	1.0984
29071_at	C1GALT1C1	0.529491	0.0351797	0.152848	0.906133
2908_at	NR3C1	-0.83517	0.0192566	-1.17969	-0.490648
29105_at	CFAP20	0.542564	0.0184544	0.199304	0.885824
29107_at	NXT1	1.09604	0.00266436	0.726023	1.46605
2919_at	CXCL1	2.64821	0.0041508	2.36642	2.92999
2935_at	GSPT1	0.675605	0.0170477	0.12902	1.22219
2950_at	GSTP1	0.503339	0.0378013	0.188815	0.817864
2956_at	MSH6	0.71181	0.0219586	0.45023	0.973389
2971_at	GTF3A	1.44851	0.000828285	1.28311	1.61391
29780_at	PARVB	0.639596	0.0315298	0.276666	1.00253
29789_at	OLA1	0.816574	0.00696791	0.285657	1.34749
2980_at	GUCA2A	-4.20553	0.0006776	-4.77437	-3.6367
2981_at	GUCA2B	-3.05431	0.00073349	-3.27749	-2.83112
29842_at	TFCP2L1	-0.832482	0.0310587	-1.08752	-0.577442
29880_at	ALG5	0.666686	0.00792843	0.15186	1.18151
29902_at	FAM216A	0.760557	0.0218889	0.436859	1.08426
29923_at	HILPDA	1.67467	0.00176433	1.33143	2.01791
29968_at	PSAT1	0.789685	0.0411727	0.265163	1.31421
29974_at	A1CF	-1.46736	0.0073525	-1.73331	-1.20141
29995_at	LMCD1	0.616464	0.0130989	0.333601	0.899327
30_at	ACAA1	-1.09321	0.0001438	-1.29953	-0.886891
3028_at	HSD17B10	0.805512	0.00593206	0.609389	1.00164
3033_at	HADH	-0.95118	0.00419556	-1.17227	-0.730089
306_at	ANXA3	1.24235	0.00823633	0.773854	1.71085
30850_at	CDR2L	0.514744	0.00839096	0.159748	0.86974
3099_at	HK2	-0.804104	0.0376152	-1.20867	-0.399535
3155_at	HMGCL	-0.708718	0.00134357	-1.19909	-0.218346
3158_at	HMGCS2	-2.35501	0.0177043	-2.58157	-2.12845
3169_at	FOXA1	-1.57955	0.0247984	-1.8769	-1.2822
3178_at	HNRNPA1	0.619926	0.0345943	0.371221	0.86863
32_at	ACACB	-0.936489	0.00458514	-1.19453	-0.678445
3248_at	HPGD	-2.72213	0.000417285	-3.2564	-2.18785
3251_at	HPRT1	0.906499	0.00701665	0.658237	1.15476
3268_at	AGFG2	-0.510965	0.0126521	-1.95307	0.93114
3276_at	PRMT1	0.854183	0.0144192	0.42848	1.27989
328_at	APEX1	0.558098	0.0115845	0.163659	0.952537
3291_at	HSD11B2	-2.53387	0.00111177	-2.95084	-2.11689
3294_at	HSD17B2	-3.01491	0.00168661	-3.22038	-2.80943
3301_at	DNAJA1	0.731789	0.00645777	0.481382	0.982197
3306_at	HSPA2	-1.41293	0.0355167	-1.69335	-1.13251
3321_at	IGSF3	-0.67208	0.0168625	-1.22438	-0.119779
3326_at	HSP90AB1	0.671759	0.00176433	0.4153	0.928219
3337_at	DNAJB1	0.886586	0.00356887	0.239393	1.53378
3376_at	IARS	1.01461	0.00162788	0.678518	1.35069
3383_at	ICAM1	0.651583	0.017657	-0.139994	1.44316
3385_at	ICAM3	-0.510207	0.0434845	-0.860323	-0.160091
3398_at	ID2	-0.807761	0.00936729	-1.0802	-0.535324
34_at	ACADM	-1.42501	0.000240856	-1.66255	-1.18747
3419_at	IDH3A	-0.671893	0.0153357	-1.04956	-0.294229
3426_at	CFI	0.895471	0.0220496	0.60839	1.18255
343_at	AQP8	-5.01419	0.000135414	-5.24449	-4.78389
35_at	ACADS	-1.06057	0.00430759	-1.33459	-0.786549
355_at	FAS	-1.00667	0.00881389	-1.46102	-0.552313
3561_at	IL2RG	-0.841231	0.0142485	-1.27263	-0.409832
3570_at	IL6R	-1.15009	0.000908017	-1.95945	-0.34073
3576_at	CXCL8	2.09467	0.0374394	0.13412	4.05522
3588_at	IL10RB	-1.18688	0.00070244	-2.736	0.362235
3590_at	IL11RA	-0.959953	0.0225013	-1.4724	-0.44751
3601_at	IL15RA	0.644852	0.00415416	0.229831	1.05987
3609_at	ILF3	0.608192	0.00461355	0.294745	0.921639
3612_at	IMPA1	-0.745078	0.0155556	-1.06401	-0.426148
3613_at	IMPA2	-0.946964	0.00696791	-1.20595	-0.687979
3614_at	IMPDH1	1.08635	0.0116169	0.762537	1.41017
3615_at	IMPDH2	0.840424	0.0063815	0.503327	1.17752
3632_at	INPP5A	-0.643524	0.0208795	-1.09531	-0.191742
3654_at	IRAK1	0.986807	0.0061775	0.654772	1.31884
3671_at	ISLR	0.818025	0.0333867	0.0399102	1.59614
3673_at	ITGA2	1.34823	0.00073349	0.971286	1.72518
3692_at	EIF6	0.773043	0.015607	0.236778	1.30931
37_at	ACADVL	-0.605355	0.0217405	-0.857822	-0.352889
3706_at	ITPKA	-0.966072	0.00838658	-1.60674	-0.325399
3714_at	JAG2	0.950054	0.00149603	0.647723	1.25239
3730_at	ANOS1	1.14083	0.0309159	0.908192	1.37347
3735_at	KARS	0.509742	0.00908252	0.171855	0.847629
376267_at	RAB15	0.621487	0.0470457	0.342236	0.900739
3783_at	KCNN4	0.964239	0.0220496	0.309875	1.6186
38_at	ACAT1	-1.2449	0.000300638	-1.6202	-0.869594
3815_at	KIT	-1.08825	0.0246761	-1.50727	-0.669241
3820_at	KLRB1	-0.923168	0.0270292	-1.11852	-0.727814
3839_at	KPNA3	0.516536	0.0194601	0.208129	0.824944
3843_at	IPO5	0.938009	0.00237926	0.64424	1.23178
388796_at	SNHG17	0.882654	0.0135238	0.593476	1.17183
389_at	RHOC	-0.71688	0.0171958	-0.955569	-0.478191
3957_at	LGALS2	-2.38668	0.00278732	-2.77056	-2.0028
3960_at	LGALS4	-1.00454	0.00178957	-1.29606	-0.713015
3976_at	LIF	0.810001	0.023378	0.15429	1.46571
3993_at	LLGL2	-0.59875	0.00444682	-0.869204	-0.328296
4013_at	VWA5A	-1.01517	0.00320361	-1.2472	-0.783148
4017_at	LOXL2	0.576595	0.00339717	0.179037	0.974152
4053_at	LTBP2	0.860691	0.00394906	0.395985	1.3254
4060_at	LUM	1.08471	0.0323137	0.768223	1.4012
4070_at	TACSTD2	2.20538	0.00408606	1.82219	2.58857
408_at	ARRB1	-0.557744	0.0134548	-0.92304	-0.192447
4092_at	SMAD7	-0.877948	0.0156007	-1.33062	-0.425272
4118_at	MAL	-0.835575	0.0163472	-1.13931	-0.531846
4128_at	MAOA	-1.61514	0.00365219	-1.93248	-1.2978
4141_at	MARS	0.541028	0.0168625	0.256538	0.825518
4147_at	MATN2	-1.82989	0.00320361	-2.33429	-1.32548
4151_at	MB	-1.09187	0.0240692	-1.33061	-0.853122
4154_at	MBNL1	-0.525681	0.0170714	-0.775354	-0.276009
4171_at	MCM2	0.9316	0.0490779	0.448251	1.41495
4172_at	MCM3	0.953207	0.0133196	0.472191	1.43422
4173_at	MCM4	0.843061	0.0312726	0.222689	1.46343
4175_at	MCM6	0.878751	0.0335241	0.447843	1.30966
4176_at	MCM7	0.798924	0.0456913	-0.117566	1.71541
4200_at	ME2	-0.698838	0.011901	-0.954728	-0.442948
4208_at	MEF2C	-0.708587	0.0063815	-0.964833	-0.45234
4224_at	MEP1A	-2.57054	0.00431507	-2.80534	-2.33575
4232_at	MEST	0.961096	0.0414203	0.487625	1.43457
4233_at	MET	0.651107	0.0303583	0.491	0.811213
4234_at	METTL1	0.618607	0.0318966	-0.862513	2.09973
4237_at	MFAP2	1.12611	0.0061775	0.61252	1.6397
4240_at	MFGE8	0.693685	0.00433074	0.485795	0.901574
4259_at	MGST3	-0.575255	0.00792843	-0.736857	-0.413652
4282_at	MIF	1.08001	0.00717876	0.804572	1.35545
4285_at	MIPEP	0.687046	0.00823633	0.382333	0.99176
4306_at	NR3C2	-2.5041	0.000173249	-2.77973	-2.22848
4320_at	MMP11	1.16301	0.00294268	0.899658	1.42637
4323_at	MMP14	0.592336	0.0062377	0.00104915	1.18362
435_at	ASL	-0.629386	0.0178624	-0.874504	-0.384268
4363_at	ABCC1	0.958278	0.00148766	0.781064	1.13549
4482_at	MSRA	-0.586227	0.0120768	-0.938853	-0.233601
4494_at	MT1F	-1.75575	0.0167911	-2.05338	-1.45812
4495_at	MT1G	-1.96663	0.0168803	-2.16518	-1.76807
4499_at	MT1M	-3.1877	0.00908712	-3.40098	-2.97443
4501_at	MT1X	-1.58197	0.0372747	-1.95197	-1.21197
4521_at	NUDT1	0.691601	0.0205213	0.490006	0.893196
4522_at	MTHFD1	0.837664	0.00333699	0.471634	1.2037
4585_at	MUC4	-1.57895	0.0340056	-1.72646	-1.43145
4601_at	MXI1	-1.35625	0.00073349	-1.79125	-0.921243
4609_at	MYC	2.05581	0.00104848	1.71399	2.39763
4640_at	MYO1A	-1.57719	0.00335709	-1.9774	-1.17698
4683_at	NBN	0.527451	0.00912027	0.372427	0.682475
4690_at	NCK1	-0.530332	0.0108301	-0.807989	-0.252676
4691_at	NCL	0.747438	0.00987655	0.217732	1.27714
47_at	ACLY	0.707586	0.0178421	0.493051	0.92212
4700_at	NDUFA6	-0.675288	0.00117537	-1.00941	-0.341162
471_at	ATIC	0.968966	0.00330029	0.698948	1.23898
4722_at	NDUFS3	-0.575175	0.00122858	-0.737302	-0.413048
4739_at	NEDD9	-0.902941	0.00690024	-1.31253	-0.49335
4756_at	NEO1	-0.716949	0.0244694	-0.970509	-0.463389
4817_at	NIT1	-0.547743	0.00548686	-0.74274	-0.352747
483_at	ATP1B3	-0.547624	0.0450056	-0.930099	-0.165149
4830_at	NME1	1.41827	0.00394906	1.02634	1.81019
4837_at	NNMT	1.37848	0.0146466	1.0834	1.67356
4839_at	NOP2	0.895619	0.00781905	0.624968	1.16627
4841_at	NONO	0.628271	0.0346524	0.271826	0.984717
4864_at	NPC1	0.743722	0.00414007	0.456119	1.03132
4869_at	NPM1	1.29533	0.00136859	1.01478	1.57588
489_at	ATP2A3	-1.04371	0.005376	-1.26123	-0.826186
490_at	ATP2B1	-0.658156	0.0135643	-1.47405	0.157738
4913_at	NTHL1	0.824636	0.00577651	0.395339	1.25393
4927_at	NUP88	0.954759	0.00365219	0.582646	1.32687
4928_at	NUP98	0.520407	0.00839096	0.284786	0.756028
4953_at	ODC1	0.896859	0.0189059	0.326556	1.46716
498_at	ATP5A1	-0.526187	0.0331825	-0.923057	-0.129318
50_at	ACO2	-0.901978	0.00055701	-1.04051	-0.763447
5003_at	SLC22A18AS	-1.18449	0.00361533	-1.41471	-0.954268
5025_at	P2RX4	-1.25477	0.00370788	-1.62894	-0.880599
5029_at	P2RY2	-0.528969	0.0153755	-1.35671	0.298772
5033_at	P4HA1	0.82491	0.0167911	0.552404	1.09742
5042_at	PABPC3	0.643805	0.0322052	0.463873	0.823738
5050_at	PAFAH1B3	0.810304	0.00785331	0.589343	1.03127
5051_at	PAFAH2	-0.640362	0.0044752	-1.0806	-0.200123
5054_at	SERPINE1	1.15364	0.0149532	0.748376	1.5589
50807_at	ASAP1	0.618412	0.0426972	0.246508	0.990315
50814_at	NSDHL	0.784532	0.00781905	0.583884	0.98518
50853_at	VILL	-1.21326	0.00519817	-1.38668	-1.03984
50854_at	C6orf48	0.740214	0.0120768	-0.0216608	1.50209
5092_at	PCBD1	0.528607	0.0202117	0.207463	0.84975
51_at	ACOX1	-1.42684	0.00337343	-1.75818	-1.0955
51042_at	ZNF593	0.866605	0.00584409	0.627254	1.10596
5105_at	PCK1	-2.08924	0.0257971	-2.40157	-1.77691
5106_at	PCK2	-0.620641	0.030093	-0.922373	-0.318909
51067_at	YARS2	0.789444	0.0071983	0.42123	1.15766
51068_at	NMD3	0.75384	0.0301405	0.280238	1.22744
51071_at	DERA	-0.689866	0.00730422	-0.860531	-0.519201
51073_at	MRPL4	0.745347	0.00155701	0.36044	1.13025
51082_at	POLR1D	1.38078	0.0006776	0.68633	2.07523
51092_at	SIDT2	-0.711751	0.0220437	-1.0424	-0.381103
51096_at	UTP18	1.00857	0.010902	0.649431	1.3677
51099_at	ABHD5	-0.597883	0.0188974	-1.23423	0.0384645
51111_at	SUV420H1	-0.696427	0.00419556	-1.21606	-0.176788
51116_at	MRPS2	0.837545	0.00458514	0.0223804	1.65271
51154_at	MRTO4	0.747579	0.0346654	0.478944	1.01621
51170_at	HSD17B11	-1.13239	0.000618243	-1.43552	-0.829257
51195_at	RAPGEFL1	-0.802778	0.00434148	-1.06198	-0.543573
51196_at	PLCE1	-1.41847	0.00356887	-2.09055	-0.746384
51202_at	DDX47	0.576697	0.00993685	-0.305392	1.45879
51228_at	GLTP	-0.971159	0.00947144	-1.14762	-0.794694
51280_at	GOLM1	-0.974883	0.0167911	-1.55217	-0.397593
51315_at	KRCC1	-0.868733	0.00419556	-1.16411	-0.573358
51316_at	PLAC8	-2.31382	0.00209945	-2.46364	-2.164
51330_at	TNFRSF12A	0.829105	0.0222957	0.478741	1.17947
51337_at	THEM6	0.855129	0.000422396	0.703335	1.00692
51339_at	DACT1	0.692298	0.0367795	0.457677	0.926919
51340_at	CRNKL1	0.574163	0.0356457	-0.23909	1.38742
51371_at	POMP	0.677019	0.00149603	0.444478	0.90956
51373_at	MRPS17	0.800331	0.0149944	0.624606	0.976056
5138_at	PDE2A	-0.893989	0.0105929	-1.16452	-0.623463
51421_at	AMOTL2	0.705616	0.0425731	0.411678	0.999554
51439_at	FAM8A1	-0.633884	0.031496	-0.964361	-0.303406
51444_at	RNF138	-0.911011	0.00413483	-1.23704	-0.584988
51447_at	IP6K2	-0.788683	0.00282967	-1.50932	-0.0680444
51466_at	EVL	-0.7418	0.038789	-1.14564	-0.33796
51474_at	LIMA1	-1.04701	0.00587922	-1.27709	-0.816925
51497_at	NELFCD	1.57064	0.00106236	1.16886	1.97242
51504_at	TRMT112	0.714798	0.00553631	0.553115	0.876482
5151_at	PDE8A	-0.912092	0.00394906	-1.27999	-0.544195
51514_at	DTL	1.09103	0.015603	0.499177	1.68289
5152_at	PDE9A	-2.35008	0.00432176	-2.50573	-2.19443
51566_at	ARMCX3	0.885662	0.00852809	0.667051	1.10427
51567_at	TDP2	-1.42407	0.00073349	-1.60944	-1.2387
51574_at	LARP7	-0.51159	0.00235977	-2.20589	1.18271
51582_at	AZIN1	0.801467	0.00271173	0.650809	0.952125
5159_at	PDGFRB	0.694655	0.027519	0.330582	1.05873
51634_at	RBMX2	0.522955	0.0158174	-0.831258	1.87717
51643_at	TMBIM4	-0.629369	0.0107065	-1.29963	0.0408949
51646_at	YPEL5	-0.5513	0.0222863	-0.744548	-0.358052
51647_at	FAM96B	0.509803	0.00920809	0.241894	0.777712
51654_at	CDK5RAP1	0.509834	0.0447701	0.123817	0.895851
51660_at	MPC1	-0.868933	0.00220229	-1.28509	-0.452778
51690_at	LSM7	0.885905	0.00213466	0.683037	1.08877
51710_at	ZNF44	-0.676511	0.0157979	-1.19074	-0.162285
51719_at	CAB39	-0.521308	0.0336031	-0.852618	-0.189998
51765_at	STK26	0.715946	0.0366576	0.43837	0.993521
51809_at	GALNT7	-1.00283	0.00432176	-1.24704	-0.75863
5198_at	PFAS	0.766608	0.005376	0.565118	0.968098
52_at	ACP1	0.606363	0.00645777	0.270142	0.942583
5202_at	PFDN2	0.819122	0.0042467	0.670967	0.967277
5209_at	PFKFB3	0.95686	0.00594091	0.780355	1.13336
5236_at	PGM1	-1.47496	0.0001013	-1.9164	-1.03353
5243_at	ABCB1	-1.38172	0.049022	-1.5902	-1.17324
5264_at	PHYH	-0.840313	0.0440564	-1.01646	-0.664171
5268_at	SERPINB5	3.24002	0.00073349	2.98182	3.49822
5269_at	SERPINB6	0.634832	0.0425697	0.295467	0.974196
5270_at	SERPINE2	1.55526	0.00311694	1.24643	1.86408
5284_at	PIGR	-1.67701	0.0192566	-2.25	-1.10402
5315_at	PKM	0.747253	0.0353624	0.452838	1.04167
5328_at	PLAU	1.59196	0.000249245	1.21057	1.97335
5333_at	PLCD1	-1.14092	0.000389493	-1.51217	-0.769672
53405_at	CLIC5	-1.41451	0.00396207	-1.91308	-0.91594
5349_at	FXYD3	-1.67286	0.000740488	-1.89806	-1.44767
5352_at	PLOD2	-0.969293	0.0482149	-1.20414	-0.734443
5355_at	PLP2	1.07628	0.0024345	0.820237	1.33233
5357_at	PLS1	-1.00607	0.00364683	-1.20174	-0.8104
5358_at	PLS3	1.44533	0.00123347	1.17068	1.71999
5366_at	PMAIP1	1.00613	0.0322052	0.107473	1.90479
537_at	ATP6AP1	0.513887	0.0286199	-0.0276883	1.05546
5372_at	PMM1	-0.891228	0.00260819	-1.27167	-0.510783
5373_at	PMM2	0.546302	0.0312726	0.14476	0.947844
53827_at	FXYD5	1.35641	0.00500176	1.08301	1.62981
53841_at	CDHR5	-1.47914	0.00139946	-1.6378	-1.32048
54187_at	NANS	-0.675687	0.0323109	-0.923553	-0.427822
5420_at	PODXL	1.09557	0.00106236	0.815701	1.37544
5425_at	POLD2	0.570499	0.0309496	0.230394	0.910605
54407_at	SLC38A2	0.575693	0.0236864	0.248662	0.902724
54431_at	DNAJC10	0.656113	0.0467406	0.494001	0.818226
54463_at	FAM134B	-1.31061	0.0198609	-1.72916	-0.89206
54474_at	KRT20	-2.1088	0.00827629	-2.60629	-1.6113
54494_at	C11orf71	-0.549003	0.0411727	-0.86459	-0.233416
54499_at	TMCO1	-0.675672	0.00830137	-1.12121	-0.230136
545_at	ATR	0.785124	0.00396207	0.523017	1.04723
54502_at	RBM47	-1.00478	0.000218044	-1.24877	-0.760789
54509_at	RHOF	-1.01018	0.0135238	-1.56537	-0.454985
54512_at	EXOSC4	0.675883	0.00209945	0.451432	0.900333
54517_at	PUS7	1.5668	0.00337343	1.07434	2.05926
54529_at	ASNSD1	0.550756	0.0207816	0.15227	0.949242
54541_at	DDIT4	1.8752	0.00123347	1.38411	2.36629
54566_at	EPB41L4B	-1.16992	0.00983885	-1.39679	-0.943042
5464_at	PPA1	0.67771	0.00434148	0.203443	1.15198
54663_at	WDR74	0.540193	0.007675	0.128132	0.952255
5468_at	PPARG	-0.951728	0.0312421	-1.20798	-0.695477
54680_at	ZNHIT6	0.597459	0.00839096	0.375244	0.819673
54704_at	PDP1	0.703255	0.0256191	0.0671738	1.33934
5471_at	PPAT	0.86207	0.00912027	0.492476	1.23166
54795_at	TRPM4	-0.905274	0.0447701	-1.79025	-0.0203009
54805_at	CNNM2	-0.529132	0.00781905	-1.13925	0.0809864
54809_at	SAMD9	-0.793722	0.0125414	-1.21198	-0.375466
54825_at	CDHR2	-1.06563	0.00577009	-1.56021	-0.571046
54827_at	NXPE4	-2.52089	0.00197618	-2.79254	-2.24924
54831_at	BEST2	-1.95088	0.00590789	-2.35176	-1.55
54858_at	PGPEP1	-0.630111	0.00700947	-1.44182	0.181599
54860_at	MS4A12	-4.50108	0.0015287	-4.75458	-4.24758
54861_at	SNRK	-0.607288	0.005376	-0.842452	-0.372123
54866_at	PPP1R14D	-1.18285	0.029303	-2.03941	-0.326284
54881_at	TEX10	0.851995	0.00121091	0.534518	1.16947
54884_at	RETSAT	-1.14186	0.00260819	-1.51969	-0.764033
54894_at	RNF43	1.33202	0.0200336	1.0868	1.57724
54906_at	FAM208B	0.743929	0.0055714	0.531217	0.956642
54915_at	YTHDF1	0.722257	0.0291266	0.455036	0.989479
54919_at	DNAAF5	0.739135	0.0106968	0.45017	1.0281
54929_at	TMEM161A	0.538757	0.00154731	0.21774	0.859775
54946_at	SLC41A3	0.55333	0.00830857	0.214684	0.891977
54963_at	UCKL1	0.703851	0.0491137	0.494539	0.913163
54972_at	TMEM132A	0.584105	0.0196595	0.366586	0.801624
54981_at	NMRK1	-0.702672	0.00627958	-1.06734	-0.338
54994_at	GID8	0.66578	0.0296177	0.401159	0.930402
54997_at	TESC	1.71079	0.00692324	1.30703	2.11454
5500_at	PPP1CB	-0.663565	0.00236098	-1.05012	-0.277011
55018_at	LINC00483	-1.23135	0.0326706	-1.69181	-0.770883
55020_at	TTC38	-0.959641	0.00598188	-1.4043	-0.514983
55035_at	NOL8	0.575638	0.0138577	-0.936084	2.08736
55037_at	PTCD3	0.654544	0.00862594	0.47259	0.836498
55038_at	CDCA4	0.654279	0.0046997	0.39506	0.913499
55041_at	PLEKHB2	-0.513363	0.00762281	-1.06699	0.0402618
55093_at	WDYHV1	0.527942	0.0464609	0.135899	0.919986
55127_at	HEATR1	0.714581	0.00484594	-0.147913	1.57708
55131_at	RBM28	0.797865	0.0129981	0.504072	1.09166
55149_at	MTPAP	0.609925	0.00568521	0.179346	1.0405
55165_at	CEP55	0.944721	0.0450996	0.74187	1.14757
55198_at	APPL2	-1.51719	0.00121091	-1.78015	-1.25423
55200_at	PLEKHG6	-0.774246	0.0164895	-1.18614	-0.362353
55210_at	ATAD3A	0.507772	0.0385434	0.14298	0.872563
55226_at	NAT10	0.997091	0.00106146	0.711949	1.28223
55227_at	LRRC1	-1.04467	0.00320361	-1.2366	-0.852745
5523_at	PPP2R3A	-0.60487	0.00524735	-0.949888	-0.259853
55239_at	OGFOD1	0.673103	0.00773033	0.367356	0.97885
55251_at	PCMTD2	1.01091	0.0298819	0.444189	1.57763
55257_at	MRGBP	1.2114	0.0141506	0.52872	1.89408
55268_at	ECHDC2	-0.856529	0.00419556	-1.18685	-0.52621
55269_at	PSPC1	0.613038	0.0484962	0.220302	1.00577
55286_at	C4orf19	-1.34158	0.00073349	-2.19408	-0.489073
5532_at	PPP3CB	-0.612124	0.0246698	-0.927248	-0.297001
55332_at	DRAM1	0.984634	0.00339717	0.555433	1.41383
55333_at	SYNJ2BP	-0.679586	0.0196365	-0.958811	-0.400362
55353_at	LAPTM4B	1.2042	0.0133052	0.937595	1.47081
55355_at	HJURP	0.723083	0.0379904	0.430303	1.01586
55359_at	STYK1	-1.08248	0.0212413	-1.46607	-0.698887
55450_at	CAMK2N1	-1.20351	0.00340681	-1.73069	-0.676339
55512_at	SMPD3	-0.898272	0.00781905	-1.21135	-0.58519
55601_at	DDX60	-1.5582	0.000665712	-1.93268	-1.18372
55612_at	FERMT1	1.31801	0.00590789	1.02715	1.60888
55616_at	ASAP3	-0.653726	0.00702721	-0.918434	-0.389017
55619_at	DOCK10	-0.900178	0.00696791	-1.2388	-0.561557
55620_at	STAP2	-1.0351	0.00742866	-1.30879	-0.761411
55621_at	TRMT1	0.682665	0.00320361	0.326969	1.03836
55622_at	TTC27	0.718082	0.00900599	0.564988	0.871176
55636_at	CHD7	1.05091	0.00122858	0.746521	1.3553
55647_at	RAB20	0.622865	0.00842952	-0.178632	1.42436
55651_at	NHP2	0.865065	0.00204363	0.624651	1.10548
55654_at	TMEM127	-0.59146	0.00772906	-0.933832	-0.249088
55656_at	INTS8	0.640553	0.00432176	0.384212	0.896893
5567_at	PRKACB	-1.77861	0.00239578	-2.0117	-1.54552
55670_at	PEX26	-1.01487	0.00251825	-1.20363	-0.826101
55689_at	YEATS2	0.650159	0.00654091	0.171626	1.12869
55715_at	DOK4	-0.717699	0.0125698	-1.08647	-0.348927
55718_at	POLR3E	0.755409	0.00320361	-0.371877	1.8827
55720_at	TSR1	0.524945	0.0147523	0.22527	0.824619
55722_at	CEP72	0.823248	0.0382803	0.599732	1.04676
55726_at	ASUN	1.04606	0.00149603	0.800186	1.29194
55757_at	UGGT2	0.509537	0.00546057	0.196863	0.822211
55759_at	WDR12	1.03227	0.00645777	0.551386	1.51316
55761_at	TTC17	0.904738	0.0044752	0.697505	1.11197
55788_at	LMBRD1	-0.500054	0.0266523	-0.735705	-0.264403
5579_at	PRKCB	-1.07728	0.0192566	-1.26943	-0.885134
55795_at	PCID2	0.821501	0.00751799	0.537772	1.10523
5580_at	PRKCD	-0.972933	0.00163823	-1.43058	-0.515285
55813_at	UTP6	0.774632	0.00507121	0.477522	1.07174
55843_at	ARHGAP15	-0.714663	0.019942	-1.26999	-0.159336
55848_at	PLGRKT	-0.760457	0.00798351	-1.03771	-0.483208
55856_at	ACOT13	-0.688648	0.0271268	-1.00071	-0.376583
55876_at	GSDMB	-0.986087	0.0337045	-1.30071	-0.671467
55884_at	WSB2	-0.558236	0.00926098	-0.791934	-0.324537
55893_at	ZNF395	-0.633246	0.0041508	-0.845895	-0.420597
55905_at	RNF114	0.620307	0.0107863	0.234632	1.00598
5591_at	PRKDC	0.920378	0.0244453	0.569818	1.27094
55911_at	APOBR	-1.25804	0.00320361	-1.80082	-0.715255
55922_at	NKRF	0.805469	0.00239578	0.292434	1.3185
5597_at	MAPK6	-0.657948	0.0252165	-0.964523	-0.351373
55970_at	GNG12	-0.922059	0.000740488	-1.182	-0.662114
56061_at	UBFD1	0.700357	0.044205	0.411381	0.989333
5608_at	MAP2K6	-0.843945	0.00836029	-1.12381	-0.564076
5630_at	PRPH	-0.6941	0.045581	-0.932643	-0.455556
5631_at	PRPS1	0.922111	0.00430759	-0.108008	1.95223
5638_at	PRRG1	0.72812	0.0043881	0.121186	1.33505
5646_at	PRSS3	-0.873965	0.00666696	-1.07806	-0.669872
56652_at	C10orf2	0.781485	0.00505362	0.57484	0.98813
56683_at	C21orf59	0.573137	0.0143913	0.22702	0.919254
5684_at	PSMA3	0.593385	0.0286491	0.321852	0.864919
5688_at	PSMA7	0.736694	0.0342396	0.295866	1.17752
56886_at	UGGT1	0.627473	0.00565491	0.361176	0.893771
56902_at	PNO1	0.946748	0.00433074	0.465319	1.42818
56915_at	EXOSC5	0.83782	0.0044752	0.342237	1.3334
56929_at	FEM1C	-0.510232	0.0323542	-1.31517	0.294711
5693_at	PSMB5	0.518419	0.00684196	0.208273	0.828565
56937_at	PMEPA1	1.44383	0.00197793	0.894665	1.993
5695_at	PSMB7	0.526458	0.00346828	0.193964	0.858951
56950_at	SMYD2	0.666263	0.0252945	0.414999	0.917527
56954_at	NIT2	0.837168	0.00657883	0.412455	1.26188
57016_at	AKR1B10	-2.47158	0.00374777	-2.84023	-2.10293
57020_at	C16orf62	-0.586363	0.0158174	-0.989414	-0.183312
57037_at	ANKMY2	-0.54057	0.0376869	-0.86485	-0.216289
57088_at	PLSCR4	-1.47583	0.00055701	-1.7935	-1.15816
57122_at	NUP107	0.824633	0.00839096	0.209997	1.43927
57126_at	CD177	-2.56402	0.0115845	-3.19727	-1.93078
57128_at	LYRM4	0.566917	0.038593	0.158889	0.974944
57136_at	APMAP	0.860485	0.00987655	0.573175	1.1478
57149_at	LYRM1	0.538078	0.0473631	0.157281	0.918875
57178_at	ZMIZ1	-0.535705	0.018722	-0.790231	-0.281178
572_at	BAD	-0.500595	0.00339717	-0.667237	-0.333953
573_at	BAG1	-0.603153	0.00590789	-0.926164	-0.280142
5734_at	PTGER4	-1.0612	0.00733163	-1.47062	-0.651771
57406_at	ABHD6	-0.646586	0.00395456	-0.865873	-0.427299
57447_at	NDRG2	-0.774343	0.0239809	-1.06839	-0.480294
5754_at	PTK7	0.722695	0.0472427	0.503441	0.941949
57553_at	MICAL3	-0.519774	0.0450056	-0.902597	-0.136951
57602_at	USP36	0.538897	0.0426972	0.322658	0.755137
57715_at	SEMA4G	-0.553065	0.0216826	-0.906827	-0.199303
57761_at	TRIB3	1.29703	0.00525659	1.04682	1.54724
57804_at	POLD4	-1.07384	0.000934063	-1.31135	-0.83634
57820_at	CCNB1IP1	0.719422	0.0179563	0.356294	1.08255
5790_at	PTPRCAP	-0.709847	0.0158865	-0.914035	-0.505659
5792_at	PTPRF	-1.09123	0.00136859	-1.36467	-0.817799
5793_at	PTPRG	0.667432	0.00320361	0.479938	0.854925
5794_at	PTPRH	-1.42444	0.00130772	-1.62822	-1.22067
5825_at	ABCD3	-1.03047	0.000908017	-1.41538	-0.645565
5827_at	PXMP2	-1.16612	0.00073349	-1.48101	-0.851224
58472_at	SQRDL	-1.07341	0.00893493	-1.4381	-0.708724
58477_at	SRPRB	0.848789	0.00370788	0.253674	1.4439
58526_at	MID1IP1	0.993734	0.00121755	0.645785	1.34168
5873_at	RAB27A	-0.83263	0.0227839	-1.18036	-0.484903
5901_at	RAN	0.874853	0.0114412	0.439334	1.31037
5903_at	RANBP2	0.512448	0.0244107	0.216012	0.808885
5905_at	RANGAP1	0.596971	0.00524735	0.107661	1.08628
5920_at	RARRES3	-1.27024	0.0491137	-1.74453	-0.795948
59307_at	SIGIRR	-0.50364	0.0100282	-1.2343	0.227025
595_at	CCND1	0.922327	0.00500176	0.463303	1.38135
5955_at	RCN2	0.605048	0.0323719	0.267929	0.942167
5967_at	REG1A	3.30654	0.0346654	2.97232	3.64076
5983_at	RFC3	1.22633	0.0044752	0.878913	1.57374
5984_at	RFC4	0.878979	0.0165035	0.619106	1.13885
5987_at	TRIM27	0.77486	0.00117324	0.531098	1.01862
6004_at	RGS16	1.3884	0.000719058	1.11513	1.66167
60313_at	GPBP1L1	-0.532126	0.00178957	-0.819676	-0.244576
60370_at	AVPI1	-0.751209	0.0238227	-0.94793	-0.554488
60436_at	TGIF2	0.776939	0.0182489	0.184217	1.36966
617_at	BCS1L	0.504471	0.0293763	-0.0617843	1.07073
6185_at	RPN2	0.854298	0.00260819	-0.154062	1.86266
6195_at	RPS6KA1	-0.675632	0.00609991	-0.923539	-0.427725
6227_at	RPS21	0.627536	0.0346933	0.18404	1.07103
6282_at	S100A11	1.42841	0.000665712	1.19113	1.66569
6286_at	S100P	1.62907	0.0479851	1.2813	1.97684
629_at	CFB	1.26092	0.0158174	1.00366	1.51818
6319_at	SCD	0.827734	0.0116169	0.683823	0.971644
633_at	BGN	1.17483	0.00310453	0.84633	1.50333
6338_at	SCNN1B	-2.20656	0.00145457	-2.41122	-2.0019
634_at	CEACAM1	-1.72213	0.00239578	-1.88038	-1.56389
6342_at	SCP2	-0.805142	0.000306257	-1.22324	-0.387043
6352_at	CCL5	-1.31341	0.0194601	-1.51497	-1.11185
6387_at	CXCL12	-1.33412	0.00751223	-1.95224	-0.716005
63875_at	MRPL17	0.842488	0.00394906	0.23928	1.4457
6390_at	SDHB	-0.54572	0.0343858	-1.01237	-0.0790718
6392_at	SDHD	-0.903229	0.00819561	-1.22565	-0.580805
63928_at	CHP2	-3.1521	0.00121091	-3.48658	-2.81761
6398_at	SECTM1	-1.7308	0.000719058	-2.06625	-1.39535
64062_at	RBM26	0.742532	0.0160234	0.476817	1.00825
64065_at	PERP	1.25685	0.00938362	1.07355	1.44014
64080_at	RBKS	-0.664291	0.0246761	-1.10157	-0.227007
64081_at	PBLD	-1.80949	0.0043075	-2.10092	-1.51806
64123_at	ADGRL4	0.604459	0.038789	0.392007	0.816912
6414_at	SEPP1	-2.12285	0.000965249	-2.25325	-1.99244
64175_at	P3H1	0.564129	0.00853141	0.305065	0.823192
6418_at	SET	0.608555	0.00564974	0.117148	1.09996
64236_at	PDLIM2	-0.697574	0.0165035	-1.04036	-0.354789
64285_at	RHBDF1	0.523482	0.0161145	0.361829	0.685135
64318_at	NOC3L	1.0934	0.00297449	0.890262	1.29654
6446_at	SGK1	-1.55618	0.0290275	-1.76864	-1.34372
6472_at	SHMT2	1.01723	0.00484594	0.846198	1.18826
64754_at	SMYD3	0.949826	0.00553631	0.567074	1.33258
64762_at	GAREM	-0.573548	0.0338797	-0.762284	-0.384812
64781_at	CERK	-0.720829	0.0332046	-1.01305	-0.428605
64787_at	EPS8L2	-0.585702	0.00930947	-1.10704	-0.0643647
64921_at	CASD1	-0.772985	0.0191588	-1.10355	-0.442417
64922_at	LRRC19	-1.80118	0.0105173	-2.06819	-1.53417
64943_at	NT5DC2	0.687449	0.0321169	0.324295	1.0506
650_at	BMP2	-1.45853	0.00525659	-2.64259	-0.274478
65018_at	PINK1	-0.836421	0.00839096	-1.10883	-0.564011
65083_at	NOL6	0.656078	0.0041508	0.365077	0.947079
6509_at	SLC1A4	0.593088	0.0199426	0.33606	0.850116
6515_at	SLC2A3	1.10728	0.0191588	0.862667	1.3519
65258_at	MPPE1	-0.623956	0.00529817	-0.998527	-0.249385
653808_at	ZG16	-4.11895	0.00148063	-4.39363	-3.84426
6541_at	SLC7A1	0.72221	0.000665712	0.429482	1.01494
6548_at	SLC9A1	-0.717133	0.0051778	-1.00476	-0.42951
6549_at	SLC9A2	-0.998058	0.0107212	-1.37776	-0.618352
6558_at	SLC12A2	1.15274	0.0217933	0.674249	1.63123
6574_at	SLC20A1	-1.15557	0.0315298	-1.49739	-0.813748
6575_at	SLC20A2	-0.747455	0.0199931	-0.939883	-0.555028
6578_at	SLCO2A1	-1.10409	0.0185203	-1.38823	-0.819948
6584_at	SLC22A5	-1.67524	0.000719058	-1.99185	-1.35864
6597_at	SMARCA4	0.615295	0.00106146	0.427326	0.803264
65983_at	GRAMD3	-1.32525	0.00121091	-1.82197	-0.828533
6609_at	SMPD1	-0.823916	0.0035775	-1.06685	-0.580982
6628_at	SNRPB	1.04572	0.00260525	0.834085	1.25736
6632_at	SNRPD1	0.714243	0.0141855	0.457345	0.97114
6633_at	SNRPD2	0.519248	0.0326764	-0.0537385	1.09223
6636_at	SNRPF	0.775888	0.0174461	0.354852	1.19692
6648_at	SOD2	1.15109	0.0138956	0.954199	1.34799
6659_at	SOX4	1.06816	0.00533388	0.685557	1.45076
6662_at	SOX9	1.13401	0.0420797	0.515642	1.75237
6675_at	UAP1	-0.75233	0.0149532	-1.05909	-0.445569
6678_at	SPARC	1.20614	0.00459658	0.979062	1.43323
6689_at	SPIB	-1.66717	0.00038087	-2.14582	-1.18851
6692_at	SPINT1	-0.662719	0.0291242	-0.949101	-0.376338
6696_at	SPP1	2.52084	0.00938362	2.33452	2.70716
6717_at	SRI	-1.58644	0.000251802	-1.91363	-1.25924
6723_at	SRM	0.860335	0.0041508	0.52083	1.19984
6731_at	SRP72	0.518769	0.0308023	0.240865	0.796674
6732_at	SRPK1	0.747793	0.0192179	0.494487	1.0011
6741_at	SSB	0.937471	0.00474794	0.528351	1.34659
6748_at	SSR4	0.672218	0.0189419	0.354432	0.990005
6749_at	SSRP1	0.506898	0.0253826	0.135522	0.878275
6768_at	ST14	-0.594458	0.00885897	-0.946814	-0.242102
6790_at	AURKA	1.108	0.0119167	0.893358	1.32264
6799_at	SULT1A2	-1.79584	0.000261123	-1.96743	-1.62425
6817_at	SULT1A1	-1.48499	0.0146466	-1.81468	-1.1553
6820_at	SULT2B1	0.735213	0.00578905	0.340486	1.12994
6873_at	TAF2	0.693084	0.0236864	0.505251	0.880918
6894_at	TARBP1	0.779274	0.00938362	0.244096	1.31445
694_at	BTG1	-0.586223	0.0384091	-0.984538	-0.187907
7004_at	TEAD4	1.27888	0.000853646	1.05664	1.50112
701_at	BUB1B	1.04956	0.044583	0.622445	1.47667
7027_at	TFDP1	0.977023	0.00505362	0.637056	1.31699
7045_at	TGFBI	2.08003	0.000331975	1.85651	2.30354
705_at	BYSL	0.652844	0.0102627	0.193105	1.11258
7050_at	TGIF1	0.90727	0.0217405	0.448237	1.3663
7058_at	THBS2	1.76353	0.0142813	1.46926	2.05781
7070_at	THY1	1.08356	0.00193029	0.863886	1.30324
7076_at	TIMP1	1.99706	0.000306257	1.40399	2.59013
708_at	C1QBP	0.815624	0.0193642	-0.225141	1.85639
7086_at	TKT	0.781224	0.0161145	0.455026	1.10742
7098_at	TLR3	-1.21169	0.0131092	-1.89815	-0.525228
7102_at	TSPAN7	-1.37965	0.0318763	-1.69318	-1.06611
7113_at	TMPRSS2	-0.944603	0.0246359	-1.35525	-0.533958
7123_at	CLEC3B	-1.60067	0.0100821	-1.8438	-1.35753
7130_at	TNFAIP6	1.14103	0.0416301	0.89124	1.39082
7153_at	TOP2A	1.09022	0.0239619	0.839808	1.34063
7165_at	TPD52L2	1.03568	0.00173757	0.815669	1.25569
717_at	C2	1.18942	0.00168661	1.02321	1.35562
7188_at	TRAF5	0.881391	0.0118702	0.449182	1.3136
7203_at	CCT3	0.78483	0.00239578	0.546799	1.02286
722_at	C4BPA	1.11142	0.0107063	0.832388	1.39045
7263_at	TST	-1.26818	0.00337343	-1.49607	-1.04029
730_at	C7	-2.10172	0.00702721	-2.82095	-1.38249
7318_at	UBA7	-0.664158	0.00800275	-1.67306	0.344747
7347_at	UCHL3	0.953239	0.0053135	0.748973	1.15751
7358_at	UGDH	-1.25161	0.00294025	-1.77532	-0.727904
7360_at	UGP2	-1.27179	0.0001438	-1.63888	-0.904697
7367_at	UGT2B17	-3.57939	0.040288	-3.81277	-3.34601
7384_at	UQCRC1	-0.620885	0.00117324	-0.928438	-0.313332
7407_at	VARS	0.552433	0.00664635	0.168441	0.936425
7411_at	VBP1	0.615338	0.0216908	0.32819	0.902485
7421_at	VDR	-0.808209	0.00711272	-1.09544	-0.520975
7422_at	VEGFA	0.806631	0.0424479	0.404578	1.20869
7433_at	VIPR1	-1.52265	0.00104055	-1.78427	-1.26103
7447_at	VSNL1	1.46695	0.0138956	0.569432	2.36446
7450_at	VWF	0.608264	0.0460717	-1.32753	2.54406
7472_at	WNT2	0.853217	0.015607	0.616604	1.08983
7474_at	WNT5A	0.747774	0.0133669	0.57537	0.920178
7504_at	XK	-0.797771	0.0252176	-1.26914	-0.326404
759_at	CA1	-4.77105	0.000173249	-5.14133	-4.40078
760_at	CA2	-3.43766	0.000740488	-3.66385	-3.21148
762_at	CA4	-3.89008	0.000417285	-4.06951	-3.71065
766_at	CA7	-1.29762	0.00294421	-1.47454	-1.12071
771_at	CA12	-1.57948	0.00572193	-1.79288	-1.36608
7737_at	RNF113A	0.734004	0.00285764	-0.155305	1.62331
7791_at	ZYX	0.512102	0.0440869	0.243812	0.780393
7803_at	PTP4A1	-0.7984	0.0136649	-1.17896	-0.417843
7837_at	PXDN	0.883589	0.0184824	0.419461	1.34772
7844_at	RNF103	-0.516087	0.0349214	-0.856317	-0.175856
7866_at	IFRD2	0.628106	0.0117896	0.17921	1.077
788_at	SLC25A20	-1.07465	0.00122858	-2.0266	-0.122706
78990_at	OTUB2	0.695141	0.00361628	0.354916	1.03537
790_at	CAD	1.02553	0.00532759	0.740492	1.31057
79017_at	GGCT	0.712303	0.0204171	0.380999	1.04361
79026_at	AHNAK	-0.721766	0.0169133	-1.00253	-0.441002
79035_at	NABP2	0.54562	0.0448701	0.239539	0.851701
79053_at	ALG8	0.599756	0.0350199	0.204906	0.994607
79075_at	DSCC1	1.01127	0.00456426	0.796602	1.22595
79080_at	CCDC86	0.860539	0.00907913	0.607402	1.11368
79084_at	WDR77	0.672406	0.0212847	0.465823	0.878989
79134_at	TMEM185B	0.787132	0.00645777	0.376081	1.19818
79154_at	DHRS11	-2.09537	0.00139946	-2.26728	-1.92347
79581_at	SLC52A2	0.796419	0.00858855	0.552164	1.04068
79582_at	SPAG16	-0.868298	0.026365	-1.59664	-0.139958
79586_at	CHPF	0.534048	0.0111912	0.122706	0.94539
79587_at	CARS2	0.773591	0.00500176	0.567794	0.979388
79596_at	RNF219	0.695858	0.00524735	0.289493	1.10222
79616_at	CCNJL	-0.595784	0.0291266	-0.87433	-0.317239
79641_at	ROGDI	-0.626555	0.00193029	-0.846122	-0.406988
79651_at	RHBDF2	0.773342	0.00938362	0.58025	0.966434
79654_at	HECTD3	-0.771683	0.000730949	-1.1002	-0.443166
79686_at	LINC00341	-1.33252	0.00559217	-1.49846	-1.16657
79695_at	GALNT12	-1.62658	0.000347333	-1.82008	-1.43308
79710_at	MORC4	0.842715	0.0384091	0.513857	1.17157
79711_at	IPO4	0.825089	0.00645777	0.488721	1.16146
79717_at	PPCS	-0.819215	0.0006776	-1.10373	-0.534702
79720_at	VPS37B	-0.696338	0.0139681	-2.00357	0.610891
79728_at	PALB2	0.794589	0.00176433	0.219527	1.36965
79752_at	ZFAND1	0.62138	0.0263575	0.185327	1.05743
79762_at	C1orf115	-1.72199	0.00209945	-2.40295	-1.04102
79783_at	SUGCT	-0.828232	0.0312726	-2.35949	0.703025
79789_at	CLMN	-1.4071	0.00340242	-1.67938	-1.13481
79817_at	MOB3B	-0.634378	0.0109678	-1.01774	-0.251013
79840_at	NHEJ1	-0.580648	0.0394873	-0.737801	-0.423495
79849_at	PDZD3	-1.16615	0.00121091	-1.42975	-0.902546
79861_at	TUBAL3	-1.92366	0.00527405	-2.35575	-1.49157
79866_at	BORA	0.658316	0.0334645	0.27215	1.04448
79908_at	BTNL8	-1.9164	0.00634075	-2.43681	-1.39598
79912_at	PYROXD1	-0.742365	0.0440869	-2.46835	0.983622
79913_at	ACTR5	0.616221	0.00978463	0.274682	0.957759
79947_at	DHDDS	-0.831113	0.00121091	-1.36755	-0.294677
79971_at	WLS	-0.705309	0.0172952	-0.975016	-0.435603
80017_at	C14orf159	-0.832575	0.00337343	-1.1168	-0.548349
80022_at	MYO15B	-1.31346	0.00146351	-1.58093	-1.04599
801_at	CALM1	-0.604496	0.00461355	-0.862553	-0.346439
80117_at	ARL14	-1.7025	0.00564917	-2.11411	-1.29088
80148_at	PQLC1	-1.00246	0.000740488	-1.94304	-0.0618794
80168_at	MOGAT2	-0.993597	0.014867	-1.28135	-0.705842
80201_at	HKDC1	0.539704	0.0374854	-0.273892	1.3533
80221_at	ACSF2	-1.09768	0.00338258	-1.41618	-0.779176
80235_at	PIGZ	-1.62523	0.00551867	-1.87188	-1.37859
80310_at	PDGFD	-0.877649	0.0358029	-1.49232	-0.26298
80321_at	CEP70	-0.519488	0.0433962	-1.22695	0.187971
80323_at	CCDC68	-1.19021	0.0133313	-1.93495	-0.445462
80324_at	PUS1	0.975952	0.00106146	0.722559	1.22935
80352_at	RNF39	0.575962	0.00690024	-0.0126289	1.16455
80736_at	SLC44A4	-1.23115	0.0115371	-1.94641	-0.515882
80772_at	CPTP	-0.862737	0.000824619	-1.21376	-0.511712
80781_at	COL18A1	0.980181	0.00294025	0.616757	1.34361
8100_at	IFT88	0.502959	0.0382459	-0.101383	1.1073
81034_at	SLC25A32	0.971856	0.00524735	0.207469	1.73624
813_at	CALU	0.746797	0.00781905	0.376604	1.11699
8140_at	SLC7A5	1.92667	0.00103136	1.6892	2.16414
81575_at	APOLD1	1.57613	0.0125414	1.32056	1.8317
81618_at	ITM2C	-1.49145	0.00173757	-1.90787	-1.07503
81848_at	SPRY4	0.759985	0.00121612	-0.0218787	1.54185
81855_at	SFXN3	0.903957	0.00111008	0.538042	1.26987
8187_at	ZNF239	1.02969	0.00178957	0.796056	1.26332
81887_at	LAS1L	0.593372	0.00528846	0.383215	0.803528
81932_at	HDHD3	-0.632175	0.0202117	-1.45597	0.191615
821_at	CANX	0.659212	0.0386982	0.176728	1.1417
824_at	CAPN2	-0.757397	0.00131888	-1.46532	-0.0494722
8260_at	NAA10	0.779887	0.00157709	0.360646	1.19913
8270_at	LAGE3	0.74183	0.0253939	0.505457	0.978204
83461_at	CDCA3	0.791251	0.0178624	0.502433	1.08007
8395_at	PIP5K1B	-1.11268	0.00432176	-1.37971	-0.845646
8399_at	PLA2G10	-1.72724	0.0196595	-2.09897	-1.35551
84159_at	ARID5B	0.900977	0.00836166	0.679942	1.12201
8445_at	DYRK2	-0.705457	0.00912027	-1.09254	-0.318373
8451_at	CUL4A	0.794156	0.0108301	0.240264	1.34805
84549_at	MAK16	0.807072	0.00527724	0.248047	1.3661
847_at	CAT	-0.636631	0.011901	-0.847833	-0.425429
84705_at	GTPBP3	0.637315	0.00845236	0.230234	1.0444
8473_at	OGT	0.591517	0.0196872	0.160823	1.02221
8480_at	RAE1	0.912176	0.0051699	0.630727	1.19363
84823_at	LMNB2	0.760283	0.0173241	0.594173	0.926394
84830_at	ADTRP	-1.93677	0.00830137	-2.20408	-1.66946
84981_at	MIR22HG	-1.61601	0.00121421	-2.34801	-0.884005
8507_at	ENC1	1.31552	0.00121091	0.979218	1.65182
8519_at	IFITM1	1.39846	0.00117324	1.25343	1.5435
8532_at	CPZ	0.554513	0.00377675	0.366803	0.742223
8537_at	BCAS1	-1.61453	0.00365219	-1.84233	-1.38673
85477_at	SCIN	-1.24444	0.00147897	-2.03087	-0.458012
8550_at	MAPKAPK5	0.509294	0.0398441	0.267734	0.750855
8553_at	BHLHE40	1.41771	0.00139946	1.06647	1.76896
8568_at	RRP1	0.750689	0.00106236	0.401306	1.10007
8602_at	NOP14	0.935407	0.00251825	0.735244	1.13557
8609_at	KLF7	0.963304	0.0131092	0.728705	1.1979
8611_at	PPAP2A	-1.43148	0.00121091	-1.8461	-1.01687
8614_at	STC2	0.750788	0.015287	0.480511	1.02107
8648_at	NCOA1	-0.614058	0.00302727	-0.853696	-0.374421
8649_at	LAMTOR3	-0.616847	0.00340681	-1.44198	0.208285
865_at	CBFB	1.19505	0.000347333	0.397478	1.99263
8662_at	EIF3B	0.961796	0.00498658	0.5245	1.39909
8667_at	EIF3H	0.691248	0.00215647	-0.117048	1.49954
8673_at	VAMP8	-0.726275	0.00537789	-1.3665	-0.0860549
8705_at	B3GALT4	-0.737725	0.00260819	-1.38981	-0.0856389
871_at	SERPINH1	0.982004	0.00163787	0.499139	1.46487
8743_at	TNFSF10	-1.09265	0.00519817	-1.80053	-0.384766
8761_at	PABPC4	0.623538	0.0264224	0.160869	1.08621
8764_at	TNFRSF14	-0.500672	0.0141735	-0.849465	-0.15188
8780_at	RIOK3	-1.02718	0.00547404	-1.39864	-0.655724
8792_at	TNFRSF11A	-0.950452	0.0322052	-1.3648	-0.536108
8800_at	PEX11A	-0.871781	0.00983517	-1.19651	-0.547054
8801_at	SUCLG2	-0.853139	0.00310453	-1.35578	-0.350499
8813_at	DPM1	0.852768	0.0131092	0.60116	1.10438
8824_at	CES2	-1.07054	0.0479851	-1.44545	-0.695641
8850_at	KAT2B	-1.12526	0.00237896	-1.33706	-0.913459
8857_at	FCGBP	-2.61106	0.018689	-2.85719	-2.36493
8872_at	CDC123	0.627371	0.00320361	0.455426	0.799317
8877_at	SPHK1	0.710833	0.017657	0.534323	0.887342
8881_at	CDC16	0.538925	0.0417621	0.292516	0.785333
8884_at	SLC5A6	0.881985	0.0198755	0.673566	1.0904
8886_at	DDX18	0.737771	0.00970066	0.424803	1.05074
8894_at	EIF2S2	0.7019	0.0394873	-0.0785689	1.48237
891_at	CCNB1	1.21479	0.0189618	0.920504	1.50908
8915_at	BCL10	-0.616866	0.0428691	-0.944414	-0.289317
8925_at	HERC1	-0.541203	0.0184104	-0.834601	-0.247804
89845_at	ABCC10	0.535177	0.0447701	0.302158	0.768196
8985_at	PLOD3	0.846843	0.00527724	0.318535	1.37515
8991_at	SELENBP1	-2.53125	0.00294421	-2.78282	-2.27967
9_at	NAT1	-1.46615	0.00197618	-1.68295	-1.24936
901_at	CCNG2	-0.693149	0.0403531	-0.919896	-0.466401
90411_at	MCFD2	0.582882	0.00881389	0.31401	0.851755
9055_at	PRC1	1.22316	0.0191588	0.824574	1.62175
9057_at	SLC7A6	0.537023	0.0191945	0.274684	0.799362
9060_at	PAPSS2	-1.71915	0.000991953	-2.24191	-1.19639
908_at	CCT6A	0.936984	0.00827893	0.574063	1.29991
9093_at	DNAJA3	0.509865	0.0179288	0.166101	0.853629
9107_at	MTMR6	0.642199	0.00659366	0.369215	0.915182
9114_at	ATP6V0D1	-0.648716	0.00696791	-0.908393	-0.389039
9128_at	PRPF4	0.641234	0.00378725	-0.00319079	1.28566
9130_at	FAM50A	0.641014	0.0196156	0.344797	0.937232
9144_at	SYNGR2	0.752857	0.0102576	0.449604	1.05611
9159_at	PCSK7	-0.691276	0.00378725	-1.69635	0.313796
9184_at	BUB3	0.524966	0.0312889	0.343149	0.706783
91851_at	CHRDL1	-1.85995	0.0156272	-2.07443	-1.64546
91860_at	CALML4	-0.807699	0.0311127	-1.02727	-0.58813
9188_at	DDX21	1.28846	0.00081189	0.916794	1.66013
92_at	ACVR2A	-0.568505	0.00510413	-1.16496	0.0279465
9209_at	LRRFIP2	-0.80824	0.000828285	-1.33436	-0.282123
92140_at	MTDH	0.795649	0.00121755	0.471608	1.11969
9218_at	VAPA	-0.504812	0.00978463	-1.1515	0.141877
9221_at	NOLC1	1.02801	0.00122858	0.875536	1.18048
9238_at	TBRG4	0.564443	0.0409514	0.159745	0.969141
9245_at	GCNT3	-1.60851	0.0220918	-2.21749	-0.999538
92689_at	FAM114A1	-0.694735	0.0178624	-0.959158	-0.430311
9277_at	WDR46	0.591882	0.00670095	0.33124	0.852524
92856_at	IMP4	0.597174	0.00320361	0.37629	0.818058
9289_at	ADGRG1	0.661575	0.0125698	0.49517	0.827979
9296_at	ATP6V1F	0.572529	0.0194601	0.257345	0.887714
93081_at	TEX30	0.807362	0.00781905	0.566775	1.04795
9314_at	KLF4	-2.1581	0.00104055	-2.3807	-1.93551
9319_at	TRIP13	1.45883	0.00900599	1.13244	1.78522
9330_at	GTF3C3	0.507197	0.0343858	0.171572	0.842822
93594_at	TBC1D31	0.56692	0.0151048	0.340572	0.793269
9361_at	LONP1	0.631314	0.00919589	0.297047	0.965581
9368_at	SLC9A3R1	-0.819281	0.00527724	-1.16353	-0.475035
9377_at	COX5A	-0.539414	0.0226476	-0.923657	-0.15517
9397_at	NMT2	-0.599623	0.00968961	-0.836988	-0.362259
9404_at	LPXN	-0.900207	0.00645777	-1.53359	-0.266823
9429_at	ABCG2	-3.39672	0.000602281	-4.30422	-2.48921
9448_at	MAP4K4	0.544344	0.00797611	0.241848	0.84684
9452_at	ITM2A	-1.1432	0.00749859	-1.3358	-0.950587
9456_at	HOMER1	1.28509	0.00197793	0.811833	1.75834
9465_at	AKAP7	-0.83521	0.00310453	-1.09704	-0.573383
951_at	CD37	-0.526394	0.0498483	-0.834044	-0.218743
9516_at	LITAF	-0.717418	0.0114941	-1.08518	-0.349653
9518_at	GDF15	2.61926	0.00474794	2.07529	3.16323
9521_at	EEF1E1	1.12161	0.00590789	0.669043	1.57418
9525_at	VPS4B	-0.809584	0.00699915	-1.07557	-0.5436
9528_at	TMEM59	-0.54323	0.0142882	-0.853965	-0.232495
9533_at	POLR1C	0.728383	0.00303954	0.0234757	1.43329
9540_at	TP53I3	-1.12038	0.00390159	-1.45576	-0.785008
9569_at	GTF2IRD1	1.36104	0.00310453	1.09195	1.63014
957_at	ENTPD5	-1.83712	0.00073349	-2.06304	-1.61119
9582_at	APOBEC3B	-1.69154	0.00390686	-2.01877	-1.3643
9588_at	PRDX6	-1.16652	0.000118815	-1.47313	-0.859916
960_at	CD44	1.0609	0.00181062	0.762365	1.35944
962_at	CD48	-0.982145	0.0374807	-1.18228	-0.782009
9637_at	FEZ2	-0.629065	0.00209945	-0.8287	-0.42943
9650_at	MTFR1	0.624632	0.00654054	0.352851	0.896412
9688_at	NUP93	0.635176	0.00699915	0.390453	0.879898
9709_at	HERPUD1	-0.523218	0.023946	-0.88916	-0.157275
973_at	CD79A	-0.580696	0.0384091	-0.921251	-0.24014
9764_at	KIAA0513	-0.936261	0.00727759	-1.66736	-0.20516
9767_at	JADE3	0.706865	0.0379473	0.428002	0.985727
9777_at	TM9SF4	0.791303	0.02359	0.498419	1.08419
9778_at	KIAA0232	-0.676534	0.00963835	-0.866763	-0.486305
9790_at	BMS1	0.584622	0.00885897	0.337756	0.831487
9791_at	PTDSS1	0.874113	0.00249979	0.686971	1.06126
9793_at	CKAP5	0.704853	0.00299979	0.549927	0.859778
9816_at	URB2	0.50276	0.03909	0.0506125	0.954907
983_at	CDK1	1.20054	0.0119012	0.807855	1.59322
9837_at	GINS1	1.77495	0.00203107	0.86666	2.68323
9867_at	PJA2	-0.841927	0.0142882	-1.46668	-0.217173
9881_at	TRANK1	-1.08579	0.00104794	-1.70071	-0.47088
9891_at	NUAK1	0.623713	0.0239809	0.315288	0.932138
9912_at	ARHGAP44	-1.19823	0.00645777	-1.57266	-0.82379
9920_at	KBTBD11	-0.925373	0.0198426	-1.32464	-0.526107
9926_at	LPGAT1	0.716646	0.015872	0.493906	0.939387
9929_at	JOSD1	-0.662316	0.0154612	-1.70423	0.379602
9933_at	KIAA0020	0.615535	0.0146901	0.188297	1.04277
994_at	CDC25B	1.5185	0.000950761	0.963981	2.07302
9949_at	AMMECR1	0.732942	0.00823911	0.0548858	1.411

## Sheet: S5_94 selected genes 
GENE_SYMBOL
GNPDA1
PSME3
PSMD14
EMG1
CEBPB
NOP56
CCT7
CCT4
CCT2
PAICS
TXNIP
CCT8
RPP40
PPARGC1A
COL1A1
COL3A1
PARP1
AARS
DARS
DKC1
AHCY
EPRS
FBL
FGFR2
CCT5
TPX2
KDM1A
NUP205
SLC35D1
BOP1
NUP62
GARS
GNL3
GPI
ANK3
GSTP1
HSD17B10
HADH
HMGCL
HPRT1
HSD11B2
IARS
ACADM
ACADS
EIF6
ACADVL
KARS
KIT
LIF
MARS
MCM2
MCM4
MCM7
MET
NUDT1
MYC
ATIC
NME1
NPM1
PDE2A
TRMT112
PKM
ATR
PPA1
PPARG
PPAT
NAT10
NHP2
PSMA3
PSMA7
NUP107
NDRG2
ABCD3
RAN
SLC9A1
SOD2
SPP1
AURKA
TEAD4
BUB1B
CCT3
UGDH
UGP2
VDR
CA12
CAD
CAT
RAE1
NCOA1
CCT6A
EEF1E1
CD44
NUP93
CDK1
